# Supplementary material for: Diiodido[4′-(4-pyrid­yl)-2,2′:6′,2′′-terpyridine-κ3 N,N′,N′′]copper(II)
Source: Acta Crystallogr Sect E Struct Rep Online. 2010 Jun 5;66(Pt 7):m755. doi: 10.1107/S1600536810020635 (PMC3006846; doi:10.1107/S1600536810020635)
Supplement: Supplementary file 1 [file e-66-0m755-sup1.cif]

##############################################################################
###                                                                        ###
###        Electronic paper (Acta Crystallographica Section E)             ###
###                                                                        ###
##############################################################################
#                                                                            #
# This CIF contains the data in a paper accepted for publication in Acta     #
# Crystallographica Section E. It conforms to the requirements of Notes      #
# for Authors for Section E, and has been peer reviewed under the auspices   #
# of the IUCr Commission on Journals.                                        #
#                                                                            #
# Full details of the Crystallographic Information File format               #
# are given in the paper "The Crystallographic Information File (CIF):       #
# a New Standard Archive File for Crystallography" by S. R. Hall, F. H.      #
# Allen and I. D. Brown [Acta Cryst. (1991), A47, 655-685].                  #
#                                                                            #
# The current version of the core CIF dictionary is obtainable from          #
# ftp://ftp.iucr.org/pub/cif_core.dic. The current version number is 2.4.    #
#                                                                            #
# Software is freely available for graphical display of the structure(s) in  #
# this CIF.  For information consult the CIF home page http://www.iucr.org/  #
# cif/home.html                                                              #
#                                                                            #
# This file may be used for bona fide research purposes within the           #
# scientific community so long as proper attribution is given to the journal # 
# article from which it was obtained.                                        #
#                                                                            #
##############################################################################
                                             
data_I
_audit_creation_method     SHELXL-97
_chemical_name_systematic
;
Diiodido[4'-(4-pyridyl)-2,2':6',2''-terpyridine-
\k^3^<i>N</i>,<i>N</i>',<i>N</i>'']copper(II)
;
_chemical_name_common     ?
_chemical_formula_moiety     'C20 H14 Cu I2 N4'
_chemical_formula_sum     'C20 H14 Cu I2 N4'
_chemical_formula_iupac     '[Cu I2 (C20 H14 N4)]'
_chemical_formula_weight     627.69
_chemical_melting_point     ?
_symmetry_cell_setting     monoclinic
_symmetry_space_group_name_H-M     'P 21/n'
_symmetry_space_group_name_Hall     '-P 2yn'
loop_
    _symmetry_equiv_pos_as_xyz
    'x, y, z'
    '-x+1/2, y+1/2, -z+1/2'
    '-x, -y, -z'
    'x-1/2, -y-1/2, z-1/2'
_cell_length_a     11.9882(8)
_cell_length_b     14.6420(10)
_cell_length_c     12.0291(8)
_cell_angle_alpha     90.00
_cell_angle_beta     110.2400(10)
_cell_angle_gamma     90.00
_cell_volume     1981.1(2)
_cell_formula_units_Z     4
_cell_measurement_reflns_used     1523
_cell_measurement_theta_min     1.9
_cell_measurement_theta_max     20.3
_cell_measurement_temperature     294(2)
_exptl_crystal_description     block
_exptl_crystal_colour     black
_exptl_crystal_size_max     0.25
_exptl_crystal_size_mid     0.23
_exptl_crystal_size_min     0.18
_exptl_crystal_density_diffrn     2.105
_exptl_crystal_density_meas     ?
_exptl_crystal_density_method     'not measured'
_exptl_crystal_F_000     1188
_exptl_absorpt_coefficient_mu     4.23
_exptl_absorpt_correction_type     multi-scan
_exptl_absorpt_process_details     '(SADABS; Sheldrick, 1996)'
_exptl_absorpt_correction_T_min     0.361
_exptl_absorpt_correction_T_max     0.467
_exptl_special_details
;
;
_diffrn_ambient_temperature     294(2)
_diffrn_radiation_type     MoK\a
_diffrn_radiation_wavelength     0.71073
_diffrn_radiation_source     'fine-focus sealed tube'
_diffrn_radiation_monochromator     graphite
_diffrn_measurement_device_type     'Bruker SMART CCD'
_diffrn_measurement_method     'phi and omega scans'
_diffrn_detector_area_resol_mean     ?
_diffrn_reflns_number     11694
_diffrn_reflns_av_R_equivalents     0.028
_diffrn_reflns_av_sigmaI/netI     0.032
_diffrn_reflns_theta_min     2.1
_diffrn_reflns_theta_max     26.0
_diffrn_reflns_theta_full     26.00
_diffrn_measured_fraction_theta_max     1.000
_diffrn_measured_fraction_theta_full     1.000
_diffrn_reflns_limit_h_min     -14
_diffrn_reflns_limit_h_max     13
_diffrn_reflns_limit_k_min     -18
_diffrn_reflns_limit_k_max     17
_diffrn_reflns_limit_l_min     -8
_diffrn_reflns_limit_l_max     14
_diffrn_standards_number     0
_diffrn_standards_interval_count     0
_diffrn_standards_interval_time     ?
_diffrn_standards_decay_%     0
_refine_special_details
;
Refinement of <i>F</i>^2^ against ALL reflections. The weighted <i>R</i>-factor
wR and goodness of fit <i>S</i> are based on <i>F</i>^2^, conventional
<i>R</i>-factors <i>R</i> are based on <i>F</i>, with <i>F</i> set to zero for
negative <i>F</i>^2^. The threshold expression of <i>F</i>^2^ >
\s(<i>F</i>^2^) is used only for calculating <i>R</i>-factors(gt) etc. and is
not relevant to the choice of reflections for refinement. <i>R</i>-factors
based on <i>F</i>^2^ are statistically about twice as large as those based on
<i>F</i>, and <i>R</i>- factors based on ALL data will be even larger.
;
_reflns_number_total     3894
_reflns_number_gt     3670
_reflns_threshold_expression     'I>2\s(I)'
_refine_ls_structure_factor_coef     Fsqd
_refine_ls_matrix_type     full
_refine_ls_R_factor_all     0.054
_refine_ls_R_factor_gt     0.049
_refine_ls_wR_factor_gt     0.089
_refine_ls_wR_factor_ref     0.091
_refine_ls_goodness_of_fit_ref     1.30
_refine_ls_restrained_S_all     1.30
_refine_ls_number_reflns     3894
_refine_ls_number_parameters     244
_refine_ls_number_restraints     0
_refine_ls_hydrogen_treatment     constr
_refine_ls_weighting_scheme     calc
_refine_ls_weighting_details
         'calc w=1/[\s^2^(Fo^2^)+(0.0189P)^2^+6.8023P] where P=(Fo^2^+2Fc^2^)/3'
_atom_sites_solution_hydrogens     geom
_atom_sites_solution_primary     direct
_atom_sites_solution_secondary     difmap
_refine_ls_shift/su_max     0.001
_refine_ls_shift/su_mean     0.000
_refine_diff_density_max     0.66
_refine_diff_density_min     -0.97
_refine_ls_extinction_method     none
_refine_ls_extinction_coef     ?
loop_
    _atom_type_symbol
    _atom_type_description
    _atom_type_scat_dispersion_real
    _atom_type_scat_dispersion_imag
    _atom_type_scat_source
    'C' 'C' 0.0033 0.0016
                         'International Tables Vol C Tables 4.2.6.8 and 6.1.1.4'
    'H' 'H' 0.0000 0.0000
                         'International Tables Vol C Tables 4.2.6.8 and 6.1.1.4'
    'N' 'N' 0.0061 0.0033
                         'International Tables Vol C Tables 4.2.6.8 and 6.1.1.4'
    'Cu' 'Cu' 0.3201 1.2651
                         'International Tables Vol C Tables 4.2.6.8 and 6.1.1.4'
    'I' 'I' -0.4742 1.8119
                         'International Tables Vol C Tables 4.2.6.8 and 6.1.1.4'
_computing_data_collection     'SMART (Bruker, 1998)'
_computing_cell_refinement     'SAINT (Bruker, 1998)'
_computing_data_reduction     'SAINT (Bruker, 1998)'
_computing_structure_solution     'SHELXS97 (Sheldrick, 2008)'
_computing_structure_refinement     'SHELXL97 (Sheldrick, 2008)'
_computing_molecular_graphics     'SHELXTL (Sheldrick, 2008)'
_computing_publication_material     'SHELXTL (Sheldrick, 2008)'
loop_
    _atom_site_type_symbol
    _atom_site_label
    _atom_site_fract_x
    _atom_site_fract_y
    _atom_site_fract_z
    _atom_site_U_iso_or_equiv
    _atom_site_adp_type
    _atom_site_calc_flag
    _atom_site_refinement_flags
    _atom_site_occupancy
    _atom_site_disorder_assembly
    _atom_site_disorder_group
    Cu Cu1 0.73294(6) 0.14757(4) 0.92788(6) 0.02734(17) Uani d . 1 . .
    C C1 1.1049(6) -0.1207(5) 0.5460(6) 0.0409(15) Uani d . 1 . .
    H H1 1.0765 -0.1717 0.4986 0.049 Uiso calc R 1 . .
    C C2 1.0403(5) -0.0897(4) 0.6143(5) 0.0346(14) Uani d . 1 . .
    H H2 0.9724 -0.1206 0.6142 0.042 Uiso calc R 1 . .
    C C3 1.0786(5) -0.0118(4) 0.6828(5) 0.0288(12) Uani d . 1 . .
    C C4 1.1830(5) 0.0295(4) 0.6800(5) 0.0343(13) Uani d . 1 . .
    H H4 1.2126 0.0818 0.7241 0.041 Uiso calc R 1 . .
    C C5 1.2409(6) -0.0091(4) 0.6106(6) 0.0411(16) Uani d . 1 . .
    H H5 1.3108 0.0187 0.6108 0.049 Uiso calc R 1 . .
    C C6 1.0106(5) 0.0250(4) 0.7539(5) 0.0278(12) Uani d . 1 . .
    C C7 0.9499(5) -0.0329(4) 0.8056(5) 0.0304(13) Uani d . 1 . .
    H H7 0.9566 -0.0959 0.8006 0.036 Uiso calc R 1 . .
    C C8 0.8799(5) 0.0042(4) 0.8644(5) 0.0253(11) Uani d . 1 . .
    C C9 0.8078(5) -0.0505(4) 0.9195(5) 0.0279(12) Uani d . 1 . .
    C C10 0.8152(5) -0.1438(4) 0.9284(5) 0.0347(13) Uani d . 1 . .
    H H10 0.8651 -0.1760 0.8981 0.042 Uiso calc R 1 . .
    C C11 0.7474(6) -0.1892(4) 0.9830(6) 0.0421(16) Uani d . 1 . .
    H H11 0.7519 -0.2523 0.9916 0.050 Uiso calc R 1 . .
    C C12 0.6724(6) -0.1390(4) 1.0249(6) 0.0442(16) Uani d . 1 . .
    H H12 0.6249 -0.1677 1.0612 0.053 Uiso calc R 1 . .
    C C13 0.6698(6) -0.0452(4) 1.0115(6) 0.0404(15) Uani d . 1 . .
    H H13 0.6197 -0.0115 1.0400 0.048 Uiso calc R 1 . .
    C C14 0.8092(6) 0.3530(4) 0.9194(6) 0.0383(14) Uani d . 1 . .
    H H14 0.7541 0.3645 0.9563 0.046 Uiso calc R 1 . .
    C C15 0.8637(6) 0.4263(4) 0.8878(6) 0.0391(15) Uani d . 1 . .
    H H15 0.8446 0.4858 0.9016 0.047 Uiso calc R 1 . .
    C C16 0.9473(6) 0.4096(4) 0.8354(6) 0.0417(16) Uani d . 1 . .
    H H16 0.9863 0.4577 0.8140 0.050 Uiso calc R 1 . .
    C C17 0.9724(6) 0.3199(4) 0.8149(6) 0.0384(15) Uani d . 1 . .
    H H17 1.0288 0.3069 0.7801 0.046 Uiso calc R 1 . .
    C C18 0.9120(5) 0.2504(4) 0.8473(5) 0.0271(12) Uani d . 1 . .
    C C19 0.9295(5) 0.1515(4) 0.8282(5) 0.0259(12) Uani d . 1 . .
    C C20 1.0022(5) 0.1191(4) 0.7688(5) 0.0298(12) Uani d . 1 . .
    H H20 1.0448 0.1595 0.7392 0.036 Uiso calc R 1 . .
    I I1 0.69282(4) 0.20067(3) 1.11708(4) 0.04474(14) Uani d . 1 . .
    I I2 0.54357(4) 0.16793(3) 0.73907(4) 0.04683(14) Uani d . 1 . .
    N N1 1.2047(5) -0.0826(4) 0.5436(5) 0.0455(14) Uani d . 1 . .
    N N2 0.7357(4) -0.0010(3) 0.9595(4) 0.0310(11) Uani d . 1 . .
    N N3 0.8694(4) 0.0951(3) 0.8736(4) 0.0267(10) Uani d . 1 . .
    N N4 0.8313(4) 0.2670(3) 0.8997(4) 0.0298(11) Uani d . 1 . .
loop_
    _atom_site_aniso_label
    _atom_site_aniso_U_11
    _atom_site_aniso_U_22
    _atom_site_aniso_U_33
    _atom_site_aniso_U_12
    _atom_site_aniso_U_13
    _atom_site_aniso_U_23
    Cu1 0.0286(4) 0.0248(3) 0.0331(4) 0.0006(3) 0.0162(3) -0.0012(3)
    C1 0.046(4) 0.039(4) 0.040(4) 0.006(3) 0.018(3) -0.001(3)
    C2 0.037(3) 0.030(3) 0.041(4) 0.003(2) 0.019(3) -0.003(3)
    C3 0.031(3) 0.026(3) 0.031(3) 0.007(2) 0.012(3) 0.005(2)
    C4 0.036(3) 0.031(3) 0.034(3) 0.002(3) 0.011(3) 0.007(3)
    C5 0.038(3) 0.043(4) 0.052(4) 0.010(3) 0.027(3) 0.013(3)
    C6 0.027(3) 0.029(3) 0.029(3) 0.001(2) 0.011(2) 0.001(2)
    C7 0.038(3) 0.020(3) 0.032(3) 0.003(2) 0.011(3) -0.001(2)
    C8 0.026(3) 0.023(3) 0.025(3) -0.001(2) 0.006(2) 0.003(2)
    C9 0.025(3) 0.027(3) 0.029(3) -0.003(2) 0.005(2) -0.002(2)
    C10 0.036(3) 0.032(3) 0.038(3) -0.002(2) 0.016(3) 0.002(3)
    C11 0.050(4) 0.026(3) 0.054(4) -0.011(3) 0.022(3) 0.006(3)
    C12 0.045(4) 0.044(4) 0.054(4) -0.014(3) 0.030(3) 0.003(3)
    C13 0.038(3) 0.040(4) 0.048(4) -0.004(3) 0.022(3) -0.003(3)
    C14 0.043(4) 0.032(3) 0.044(4) 0.005(3) 0.019(3) -0.003(3)
    C15 0.043(4) 0.023(3) 0.049(4) -0.001(3) 0.014(3) -0.001(3)
    C16 0.043(4) 0.024(3) 0.060(4) -0.007(3) 0.019(3) 0.006(3)
    C17 0.041(4) 0.029(3) 0.051(4) 0.000(3) 0.023(3) 0.002(3)
    C18 0.024(3) 0.025(3) 0.031(3) 0.001(2) 0.008(2) 0.004(2)
    C19 0.030(3) 0.023(3) 0.028(3) -0.002(2) 0.014(2) 0.003(2)
    C20 0.035(3) 0.025(3) 0.031(3) -0.005(2) 0.014(3) 0.003(2)
    I1 0.0565(3) 0.0431(3) 0.0441(3) 0.0026(2) 0.0296(2) -0.0038(2)
    I2 0.0424(3) 0.0349(2) 0.0504(3) -0.00135(18) -0.0003(2) 0.0007(2)
    N1 0.054(4) 0.041(3) 0.052(4) 0.013(3) 0.032(3) 0.001(3)
    N2 0.033(3) 0.027(2) 0.038(3) 0.001(2) 0.019(2) 0.000(2)
    N3 0.029(2) 0.025(2) 0.027(2) 0.0012(19) 0.010(2) 0.0025(19)
    N4 0.028(2) 0.027(2) 0.036(3) -0.0025(19) 0.013(2) 0.000(2)
_geom_special_details
;
All esds (except the esd in the dihedral angle between two l.s. planes) are
estimated using the full covariance matrix. The cell esds are taken into
account individually in the estimation of esds in distances, angles and
torsion angles; correlations between esds in cell parameters are only used
when they are defined by crystal symmetry. An approximate (isotropic)
treatment of cell esds is used for estimating esds involving l.s. planes.
;
loop_
    _geom_bond_atom_site_label_1
    _geom_bond_atom_site_label_2
    _geom_bond_site_symmetry_2
    _geom_bond_distance
    _geom_bond_publ_flag
    Cu1 N3 . 2.104(4) ?
    Cu1 N4 . 2.199(5) ?
    Cu1 N2 . 2.206(5) ?
    Cu1 I1 . 2.6025(8) ?
    Cu1 I2 . 2.6141(8) ?
    C1 N1 . 1.330(8) ?
    C1 C2 . 1.386(8) ?
    C1 H1 . 0.9300 ?
    C2 C3 . 1.389(8) ?
    C2 H2 . 0.9300 ?
    C3 C4 . 1.401(8) ?
    C3 C6 . 1.473(7) ?
    C4 C5 . 1.379(8) ?
    C4 H4 . 0.9300 ?
    C5 N1 . 1.324(9) ?
    C5 H5 . 0.9300 ?
    C6 C7 . 1.396(8) ?
    C6 C20 . 1.397(8) ?
    C7 C8 . 1.382(8) ?
    C7 H7 . 0.9300 ?
    C8 N3 . 1.345(7) ?
    C8 C9 . 1.492(7) ?
    C9 N2 . 1.340(7) ?
    C9 C10 . 1.370(8) ?
    C10 C11 . 1.380(8) ?
    C10 H10 . 0.9300 ?
    C11 C12 . 1.383(9) ?
    C11 H11 . 0.9300 ?
    C12 C13 . 1.381(9) ?
    C12 H12 . 0.9300 ?
    C13 N2 . 1.333(7) ?
    C13 H13 . 0.9300 ?
    C14 N4 . 1.325(7) ?
    C14 C15 . 1.376(9) ?
    C14 H14 . 0.9300 ?
    C15 C16 . 1.378(9) ?
    C15 H15 . 0.9300 ?
    C16 C17 . 1.388(8) ?
    C16 H16 . 0.9300 ?
    C17 C18 . 1.381(8) ?
    C17 H17 . 0.9300 ?
    C18 N4 . 1.347(7) ?
    C18 C19 . 1.493(7) ?
    C19 N3 . 1.331(6) ?
    C19 C20 . 1.387(8) ?
    C20 H20 . 0.9300 ?
loop_
    _geom_angle_atom_site_label_1
    _geom_angle_atom_site_label_2
    _geom_angle_atom_site_label_3
    _geom_angle_site_symmetry_1
    _geom_angle_site_symmetry_3
    _geom_angle
    _geom_angle_publ_flag
    N3 Cu1 N4 . . 74.14(17) ?
    N3 Cu1 N2 . . 74.17(17) ?
    N4 Cu1 N2 . . 146.45(17) ?
    N3 Cu1 I1 . . 141.15(13) ?
    N4 Cu1 I1 . . 99.68(13) ?
    N2 Cu1 I1 . . 98.03(13) ?
    N3 Cu1 I2 . . 107.86(13) ?
    N4 Cu1 I2 . . 97.26(13) ?
    N2 Cu1 I2 . . 102.65(13) ?
    I1 Cu1 I2 . . 110.98(3) ?
    N1 C1 C2 . . 124.5(6) ?
    N1 C1 H1 . . 117.7 ?
    C2 C1 H1 . . 117.7 ?
    C1 C2 C3 . . 118.9(6) ?
    C1 C2 H2 . . 120.6 ?
    C3 C2 H2 . . 120.6 ?
    C2 C3 C4 . . 117.0(5) ?
    C2 C3 C6 . . 120.7(5) ?
    C4 C3 C6 . . 122.3(5) ?
    C5 C4 C3 . . 118.7(6) ?
    C5 C4 H4 . . 120.7 ?
    C3 C4 H4 . . 120.7 ?
    N1 C5 C4 . . 125.0(6) ?
    N1 C5 H5 . . 117.5 ?
    C4 C5 H5 . . 117.5 ?
    C7 C6 C20 . . 118.0(5) ?
    C7 C6 C3 . . 121.0(5) ?
    C20 C6 C3 . . 121.0(5) ?
    C8 C7 C6 . . 119.4(5) ?
    C8 C7 H7 . . 120.3 ?
    C6 C7 H7 . . 120.3 ?
    N3 C8 C7 . . 121.5(5) ?
    N3 C8 C9 . . 114.2(5) ?
    C7 C8 C9 . . 124.3(5) ?
    N2 C9 C10 . . 123.0(5) ?
    N2 C9 C8 . . 114.4(5) ?
    C10 C9 C8 . . 122.6(5) ?
    C9 C10 C11 . . 119.0(6) ?
    C9 C10 H10 . . 120.5 ?
    C11 C10 H10 . . 120.5 ?
    C10 C11 C12 . . 118.8(6) ?
    C10 C11 H11 . . 120.6 ?
    C12 C11 H11 . . 120.6 ?
    C13 C12 C11 . . 118.5(6) ?
    C13 C12 H12 . . 120.7 ?
    C11 C12 H12 . . 120.7 ?
    N2 C13 C12 . . 123.0(6) ?
    N2 C13 H13 . . 118.5 ?
    C12 C13 H13 . . 118.5 ?
    N4 C14 C15 . . 123.3(6) ?
    N4 C14 H14 . . 118.4 ?
    C15 C14 H14 . . 118.4 ?
    C14 C15 C16 . . 118.5(6) ?
    C14 C15 H15 . . 120.7 ?
    C16 C15 H15 . . 120.7 ?
    C15 C16 C17 . . 119.1(6) ?
    C15 C16 H16 . . 120.5 ?
    C17 C16 H16 . . 120.5 ?
    C18 C17 C16 . . 118.7(6) ?
    C18 C17 H17 . . 120.7 ?
    C16 C17 H17 . . 120.7 ?
    N4 C18 C17 . . 122.1(5) ?
    N4 C18 C19 . . 114.1(5) ?
    C17 C18 C19 . . 123.8(5) ?
    N3 C19 C20 . . 121.7(5) ?
    N3 C19 C18 . . 114.4(5) ?
    C20 C19 C18 . . 123.9(5) ?
    C19 C20 C6 . . 119.3(5) ?
    C19 C20 H20 . . 120.4 ?
    C6 C20 H20 . . 120.4 ?
    C5 N1 C1 . . 115.9(5) ?
    C13 N2 C9 . . 117.8(5) ?
    C13 N2 Cu1 . . 125.8(4) ?
    C9 N2 Cu1 . . 116.4(4) ?
    C19 N3 C8 . . 120.0(5) ?
    C19 N3 Cu1 . . 119.4(3) ?
    C8 N3 Cu1 . . 119.5(4) ?
    C14 N4 C18 . . 118.4(5) ?
    C14 N4 Cu1 . . 125.3(4) ?
    C18 N4 Cu1 . . 116.0(4) ?
data_global
_journal_date_recd_electronic     2010-04-09
_journal_date_accepted     2010-05-31
_journal_name_full     'Acta Crystallographica, Section E'
_journal_year     2010
_journal_volume     66
_journal_issue      7
_journal_page_first     m755
_journal_page_last     m755
_journal_paper_category     QM
_journal_coeditor_code     YA2124
_publ_contact_author_name     'Feng-Tao Chen'
_publ_contact_author_address
;
Department of Applied Chemistry,
Zhejiang Sci-Tech University,
Hangzhou 310018
People's Republic of China
and Key Laboratory of Advanced Textile Materials and Manufacturing Technology
Ministry of Education,
Zhejiang Sci-Tech University
Hangzhou 310018
People's Republic of China
;
_publ_contact_author_email     cft0923@163.com
_publ_contact_author_fax     ?
_publ_contact_author_phone     '086-571-86843228'
_publ_section_title
;\
Diiodido[4'-(4-pyridyl)-2,2':6',2''-terpyridine-\k^3^<i>N</i>,<i>N</i>',\
<i>N</i>'']copper(II)
;
loop_
    _publ_author_name
    _publ_author_footnote
    _publ_author_address
    'Chen, Feng-Tao' .
;
Department of Applied Chemistry
Zhejiang Sci-Tech University
Hangzhou 310018
People's Republic of China
and
Key Laboratory of Advanced Textile Materials and Manufacturing Technology
Ministry of Education
Zhejiang Sci-Tech University
Hangzhou 310018
People's Republic of China
;
