# Supplementary material for: Diiodido[4′-(4-pyrid­yl)-2,2′:6′,2′′-terpyridine-κ3 N,N′,N′′]copper(II)
Source: Acta Crystallogr Sect E Struct Rep Online. 2010 Jun 5;66(Pt 7):m755. doi: 10.1107/S1600536810020635 (PMC3006846; doi:10.1107/S1600536810020635)
Supplement: Supplementary file 2 [file e-66-0m755-Isup2.hkl]

# 
# h,k,l, Fc-squared, Fo-squared, sigma(Fo-squared) and status flag 
# 
data_I
_shelx_title ' 1012am in P2(1)/n' 
_shelx_refln_list_code          4 
_shelx_F_calc_maximum      679.18 
_exptl_crystal_F_000      1188.00 
_reflns_d_resolution_high  0.8107 
 
loop_ 
 _symmetry_equiv_pos_as_xyz 
 'x, y, z' 
 '-x+1/2, y+1/2, -z+1/2' 
 '-x, -y, -z' 
 'x-1/2, -y-1/2, z-1/2' 
 
_cell_length_a    11.9882 
_cell_length_b    14.6420 
_cell_length_c    12.0291 
_cell_angle_alpha  90.000 
_cell_angle_beta  110.240 
_cell_angle_gamma  90.000 
 
_shelx_F_squared_multiplier     1.000 
 
loop_ 
 _refln_index_h 
 _refln_index_k 
 _refln_index_l 
 _refln_F_squared_calc 
 _refln_F_squared_meas 
 _refln_F_squared_sigma 
 _refln_observed_status 
   2   0   0    13278.52    14046.88    201.76 o 
   4   0   0    36434.82    37065.07    517.98 o 
   6   0   0      139.23      157.03     21.11 o 
   8   0   0    10253.11    10352.52    207.25 o 
  10   0   0      937.82      942.28     63.33 o 
  12   0   0     1247.80     1497.13    103.56 o 
   1   1   0      104.25      175.52     16.67 o 
   2   1   0    10635.61    10980.09    125.41 o 
   3   1   0      552.45      577.49     17.24 o 
   4   1   0     3736.50     3708.65     56.56 o 
   5   1   0     5437.03     5366.82     78.43 o 
   6   1   0    49243.58    48361.34    485.74 o 
   7   1   0     2273.12     2213.58     52.09 o 
   8   1   0       50.07      109.61     16.12 o 
   9   1   0      444.22      478.57     50.07 o 
  10   1   0     1120.99     1265.72     49.19 o 
  11   1   0     1821.53     1824.74     67.03 o 
  12   1   0        0.58       77.33     21.57 o 
  13   1   0        1.33      122.60     33.01 o 
   0   2   0    21434.51    24096.32    542.12 o 
   1   2   0    33514.55    35501.16    408.43 o 
   2   2   0     1751.38     1820.22     49.60 o 
   3   2   0      166.09      184.33     11.37 o 
   4   2   0     3531.58     3470.32     54.46 o 
   5   2   0    29783.47    30910.41    318.73 o 
   6   2   0      760.78      771.80     28.12 o 
   7   2   0     1532.16     1406.78     41.92 o 
   8   2   0     6799.57     6571.22    107.03 o 
   9   2   0      879.31      920.82     45.38 o 
  10   2   0       14.98      102.91     21.64 o 
  11   2   0      113.23      228.45     28.80 o 
  12   2   0      387.65      507.49     47.81 o 
  13   2   0      300.11      420.44     67.78 o 
   1   3   0    77770.16    76028.83    859.83 o 
   2   3   0    12042.64    12588.67    146.46 o 
   3   3   0     1048.19     1129.27     24.68 o 
   4   3   0     3573.62     3397.38     52.75 o 
   5   3   0    32513.62    32274.90    319.66 o 
   6   3   0      766.66      718.60     30.91 o 
   7   3   0    12874.98    12609.33    179.41 o 
   8   3   0       41.43       75.38     15.67 o 
   9   3   0      851.28      859.10     43.48 o 
  10   3   0       60.42      126.29     22.81 o 
  11   3   0     2547.68     2514.87     90.09 o 
  12   3   0      202.09      344.51     49.81 o 
  13   3   0     1105.54     1492.27    120.49 o 
   0   4   0    10559.77    11716.68    295.03 o 
   1   4   0    50551.63    51769.09    595.19 o 
   2   4   0     4078.30     4156.22     62.20 o 
   3   4   0      240.24      345.32     37.64 o 
   4   4   0     5809.96     6028.86     79.78 o 
   5   4   0    12015.94    12021.44    140.11 o 
   6   4   0     1698.74     1667.10     46.68 o 
   7   4   0    17450.26    16574.12    448.62 o 
   8   4   0      282.06      333.93     34.61 o 
   9   4   0      121.47      164.69     22.79 o 
  10   4   0     2356.66     2282.01     71.36 o 
  11   4   0      295.42      298.15     45.57 o 
  12   4   0      411.79      433.47     55.70 o 
  13   4   0      142.66      181.16     46.73 o 
   1   5   0    21963.66    22595.71    316.78 o 
   2   5   0     9058.44     9434.33    132.03 o 
   3   5   0     5372.63     5516.67     83.15 o 
   4   5   0     3411.44     3318.24     61.39 o 
   5   5   0    20264.84    20467.24    218.07 o 
   6   5   0    10229.68     9779.79    126.49 o 
   7   5   0     2766.30     2581.12     64.83 o 
   8   5   0      375.95      425.50     42.69 o 
   9   5   0      628.09      701.63     39.41 o 
  10   5   0     2251.57     2320.70     99.88 o 
  11   5   0        0.15       65.18     27.97 o 
  12   5   0     1283.59     1295.13     86.89 o 
  13   5   0     1416.40     1617.38    103.64 o 
   0   6   0    79649.42    84153.49   1867.38 o 
   1   6   0     1044.36      902.07     33.86 o 
   2   6   0      134.95      135.42     12.26 o 
   3   6   0      561.08      613.91     24.87 o 
   4   6   0    20025.26    20778.73    249.20 o 
   5   6   0     2702.84     2709.06     52.72 o 
   6   6   0     2068.69     1915.94     54.79 o 
   7   6   0     6147.72     5949.82     95.86 o 
   8   6   0      909.39      969.63     42.16 o 
   9   6   0     4234.60     4066.76    130.68 o 
  10   6   0     2425.69     2373.78    103.22 o 
  11   6   0      792.93      895.26     70.24 o 
  12   6   0      456.70      572.09     63.17 o 
  13   6   0       37.88      150.12     39.28 o 
   1   7   0      152.69      207.36     19.52 o 
   2   7   0    23469.22    25142.76    317.11 o 
   3   7   0     6887.27     6805.92    111.23 o 
   4   7   0      544.77      565.00     27.31 o 
   5   7   0      102.38      211.87     16.59 o 
   6   7   0    16341.23    15956.71    203.08 o 
   7   7   0      441.15      492.99     31.22 o 
   8   7   0     1683.55     1573.67     63.24 o 
   9   7   0      232.94      235.43     40.47 o 
  10   7   0       98.22      141.92     35.96 o 
  11   7   0     4403.92     3962.54    145.37 o 
  12   7   0      102.61      207.68     44.41 o 
   0   8   0     6962.69     5914.85    142.73 o 
   1   8   0      157.08      254.24     22.52 o 
   2   8   0      354.85      410.60     22.79 o 
   3   8   0     2822.08     2944.38     82.54 o 
   4   8   0      468.12      545.44     28.10 o 
   5   8   0    20881.20    21023.31    272.37 o 
   6   8   0     3484.08     3240.05     78.60 o 
   7   8   0      873.19      948.27     52.93 o 
   8   8   0     6098.03     5499.87    138.24 o 
   9   8   0     5411.46     5073.98    181.40 o 
  10   8   0        2.76       10.77     46.58 o 
  11   8   0     1137.42     1200.60    100.70 o 
  12   8   0     1488.04     1479.68    115.27 o 
   1   9   0    14675.74    14732.73    240.56 o 
   2   9   0     2354.72     2171.17     72.89 o 
   3   9   0     8744.84     8421.89    138.10 o 
   4   9   0     2995.84     3051.37     71.67 o 
   5   9   0       57.34      153.38     65.15 o 
   6   9   0      235.44      300.16     31.57 o 
   7   9   0       27.08       51.88     23.02 o 
   8   9   0        3.89      -11.85     21.14 o 
   9   9   0      151.84      109.70     41.61 o 
  10   9   0     2475.44     2173.00    122.68 o 
  11   9   0     2530.02     2417.39    136.99 o 
  12   9   0     1075.42     1002.45    103.33 o 
   0  10   0        8.33       27.17     13.60 o 
   1  10   0      512.63      581.44     31.19 o 
   2  10   0     1335.43     1180.83     41.97 o 
   3  10   0     3673.40     3532.11     79.56 o 
   4  10   0     1402.94     1356.20     71.47 o 
   5  10   0     2583.72     2632.29     86.57 o 
   6  10   0     2379.70     2318.08     68.81 o 
   7  10   0     6702.74     5957.68    145.26 o 
   8  10   0      216.60      232.82     37.64 o 
   9  10   0      361.03      460.47     66.75 o 
  10  10   0     1735.57     1669.04    117.91 o 
  11  10   0       13.68        4.92     47.93 o 
   1  11   0     2748.81     2457.95     65.98 o 
   2  11   0      334.17      355.12     21.97 o 
   3  11   0     2627.47     2384.55     79.56 o 
   4  11   0    10777.56    10561.35    245.33 o 
   5  11   0      226.66      253.66     32.88 o 
   6  11   0      153.01      174.35     29.47 o 
   7  11   0       81.52      124.74     26.45 o 
   8  11   0      433.61      410.84     47.63 o 
   9  11   0     1176.55     1211.23     76.07 o 
  10  11   0     1540.05     1336.62    164.73 o 
  11  11   0        0.51       50.75     42.46 o 
   0  12   0     2632.61     2483.37     96.85 o 
   1  12   0      121.11      196.62     23.20 o 
   2  12   0     9750.33     9203.38    158.24 o 
   3  12   0      852.22      872.58     50.93 o 
   4  12   0      519.90      497.06     41.80 o 
   5  12   0     3913.98     3624.28    348.70 o 
   6  12   0     2581.65     2427.94    101.15 o 
   7  12   0     2447.92     2313.34     90.65 o 
   8  12   0      125.83      170.47     32.61 o 
   9  12   0     1175.90      888.09     79.16 o 
  10  12   0     3149.71     2802.72    152.20 o 
   1  13   0      448.10      504.36     33.08 o 
   2  13   0      140.18      211.22     43.74 o 
   3  13   0     1614.53     1446.93     65.33 o 
   4  13   0     6191.22     6147.43    153.32 o 
   5  13   0       11.90       65.94     28.87 o 
   6  13   0       79.13      112.23     47.46 o 
   7  13   0       14.87       55.45     25.07 o 
   8  13   0     2564.30     2227.66     94.72 o 
   9  13   0       65.44      118.89     37.06 o 
   0  14   0      360.19      501.41     49.40 o 
   1  14   0       39.30      151.98     21.22 o 
   2  14   0     9512.78     8822.58    191.82 o 
   3  14   0     1440.92     1611.22     72.01 o 
   4  14   0       88.43      194.04     42.28 o 
   5  14   0     3933.62     3559.22    213.34 o 
   6  14   0      395.18      437.07     46.33 o 
   7  14   0       45.90      105.77     27.28 o 
   8  14   0      239.69      295.13     66.22 o 
   1  15   0      861.68     1066.08     61.92 o 
   2  15   0       31.85      114.12     36.29 o 
   3  15   0     4941.46     4907.53    175.77 o 
   4  15   0      312.89      370.44     55.61 o 
   5  15   0     1006.80     1180.11    130.30 o 
   6  15   0       30.50       70.82     27.23 o 
   7  15   0       30.47       90.76     27.37 o 
   0  16   0      751.24     1059.94    115.45 o 
   1  16   0     2385.68     2344.00     92.69 o 
   2  16   0      142.23      200.38     42.68 o 
   3  16   0     3783.83     3514.20    149.63 o 
   4  16   0      413.17      539.14     65.10 o 
   5  16   0      263.67      391.18     46.54 o 
   6  16   0       62.46      213.53     35.41 o 
   1  17   0      345.87      492.38     61.53 o 
   2  17   0      188.09      346.61     52.28 o 
   3  17   0     1949.95     1891.24    111.94 o 
   4  17   0     1675.51     1679.89    112.59 o 
   0  18   0      130.79      230.89     70.21 o 
   1  18   0     1016.05     1188.21    135.02 o 
 -13   0   1     1097.49     1301.63    153.25 o 
 -11   0   1      196.48      228.75     48.95 o 
  -9   0   1     4037.49     3849.90    109.72 o 
  -7   0   1    16133.01    16811.18    275.34 o 
  -5   0   1     1007.53     1080.23     38.11 o 
  -3   0   1   118912.63   100116.92   1746.21 o 
  -1   0   1      427.65      612.43    102.62 o 
   1   0   1     2139.95     2656.52     73.50 o 
   3   0   1     3865.18     4034.02     85.39 o 
   5   0   1    89521.18    87609.48   1196.42 o 
   7   0   1     2806.44     2826.09     90.61 o 
   9   0   1    18388.71    17078.86   1506.86 o 
  11   0   1      518.67      626.83     56.99 o 
  13   0   1       23.54      101.13     68.86 o 
 -14   1   1      191.87      304.46     63.01 o 
 -13   1   1       45.34       91.28     39.33 o 
 -12   1   1      463.99      492.41     53.13 o 
 -11   1   1     5090.86     5063.72    113.94 o 
 -10   1   1      793.69      959.46     42.84 o 
  -9   1   1     3752.25     3650.86     75.25 o 
  -8   1   1      399.81      390.99     24.07 o 
  -7   1   1       26.40       64.05     10.66 o 
  -6   1   1     7043.59     7277.64     98.03 o 
  -5   1   1     1296.01     1346.32     30.51 o 
  -4   1   1     3394.52     3403.20     44.07 o 
  -3   1   1     6300.36     6217.59     79.03 o 
  -2   1   1    29966.15    30965.81    506.93 o 
  -1   1   1    51987.73    52264.98    704.09 o 
   0   1   1    12119.70    12884.38    156.66 o 
   1   1   1    16066.93    16965.18    206.46 o 
   2   1   1     7012.62     7173.57     93.08 o 
   3   1   1    68322.75    65102.48    624.02 o 
   4   1   1    13744.21    13869.13    159.98 o 
   5   1   1     2609.27     2691.63     54.14 o 
   6   1   1     4366.84     4426.78     78.62 o 
   7   1   1      938.93     1001.32     43.59 o 
   8   1   1     1484.58     1478.27     47.72 o 
   9   1   1       87.89      143.95     20.47 o 
  10   1   1      544.38      658.64     39.52 o 
  11   1   1     6002.75     6056.60    175.63 o 
  12   1   1       37.54      111.66     27.14 o 
  13   1   1      127.12      269.29     70.89 o 
 -14   2   1        1.19       39.83     51.31 o 
 -13   2   1      755.67      963.81     75.43 o 
 -12   2   1      371.21      460.09     44.53 o 
 -11   2   1      624.82      654.06     47.85 o 
 -10   2   1     2004.67     1900.45     62.66 o 
  -9   2   1     1380.73     1329.38     71.37 o 
  -8   2   1     1335.92     1242.54     39.37 o 
  -7   2   1     1397.17     1400.67     38.43 o 
  -6   2   1     2283.35     2401.53     47.96 o 
  -5   2   1     1909.60     2075.69     35.75 o 
  -4   2   1     1126.10     1060.27     21.95 o 
  -3   2   1    28475.90    28270.27    402.71 o 
  -2   2   1    66206.98    63730.36    736.00 o 
  -1   2   1     1400.75     1421.92     24.02 o 
   0   2   1     9664.08    10719.97    111.92 o 
   1   2   1       64.24       61.25      6.73 o 
   2   2   1     1825.58     1779.92     36.86 o 
   3   2   1      201.69      273.31     14.89 o 
   4   2   1    31119.58    31380.09    352.72 o 
   5   2   1    23630.74    23541.79    281.70 o 
   6   2   1    18859.10    19397.47    247.40 o 
   7   2   1       80.70      110.44     20.51 o 
   8   2   1     3741.26     3564.11    124.34 o 
   9   2   1     3198.52     3004.72     95.15 o 
  10   2   1     6663.06     6477.42    135.50 o 
  11   2   1      146.71      287.96     48.85 o 
  12   2   1      256.45      401.59     53.53 o 
  13   2   1       42.75      182.95     83.71 o 
 -13   3   1      251.27      199.65     54.11 o 
 -12   3   1     1535.81     1382.81     70.65 o 
 -11   3   1       42.60       98.09     24.58 o 
 -10   3   1     2662.53     2835.04     77.83 o 
  -9   3   1     2701.87     2587.83     69.81 o 
  -8   3   1     7312.77     7136.51    122.16 o 
  -7   3   1    15879.09    16359.82    213.59 o 
  -6   3   1     8975.52     9043.35    113.47 o 
  -5   3   1     8171.42     8357.68    102.28 o 
  -4   3   1    13923.41    14147.33    171.01 o 
  -3   3   1     3996.81     4048.38     60.54 o 
  -2   3   1    45803.80    48099.15    650.31 o 
  -1   3   1     5459.45     5660.67     71.04 o 
   0   3   1    29984.38    31406.79    416.14 o 
   1   3   1    10821.95    11669.97    128.08 o 
   2   3   1    21493.80    22437.55    234.64 o 
   3   3   1     5131.54     5139.14     68.22 o 
   4   3   1    64888.24    64019.75    680.81 o 
   5   3   1      175.51      198.40     25.44 o 
   6   3   1     4433.82     4216.34     83.66 o 
   7   3   1      341.24      418.72     28.68 o 
   8   3   1     3446.59     3450.76     83.23 o 
   9   3   1     2704.88     2606.00     75.38 o 
  10   3   1     3756.28     3838.65     99.15 o 
  11   3   1      622.97      700.74     53.46 o 
  12   3   1      183.81      286.35     51.26 o 
  13   3   1        2.35      118.24     39.68 o 
 -13   4   1      670.46      755.48     68.78 o 
 -12   4   1      300.24      419.38     51.02 o 
 -11   4   1      498.80      578.00     45.82 o 
 -10   4   1     8845.69     8427.21    170.28 o 
  -9   4   1      224.03      280.02     25.86 o 
  -8   4   1      881.02      956.61     40.56 o 
  -7   4   1     3106.94     3110.54     60.32 o 
  -6   4   1      666.72      806.09     26.70 o 
  -5   4   1     9900.32    10136.85    120.06 o 
  -4   4   1     5817.68     6127.15     89.50 o 
  -3   4   1       13.13       28.79     12.96 o 
  -2   4   1    71284.05    69222.93    808.21 o 
  -1   4   1    10494.13    11032.48    142.68 o 
   0   4   1     5403.95     5791.36     96.88 o 
   1   4   1    11524.03    12226.02    158.07 o 
   2   4   1    13910.97    14458.12    160.13 o 
   3   4   1       50.47       77.58     13.43 o 
   4   4   1    31541.56    31553.33    312.84 o 
   5   4   1     4817.84     4865.42     86.17 o 
   6   4   1    14968.37    15089.12    204.12 o 
   7   4   1     1281.49     1243.35     52.46 o 
   8   4   1      316.43      390.35     43.11 o 
   9   4   1     1632.74     1656.35     68.63 o 
  10   4   1     5835.99     5711.58    142.81 o 
  11   4   1      341.91      356.88     50.14 o 
  12   4   1     1373.31     1498.85     96.57 o 
  13   4   1       83.28      282.84     62.30 o 
 -13   5   1      164.22      309.58     50.14 o 
 -12   5   1        8.33       90.64     32.19 o 
 -11   5   1     2803.71     2605.36    107.72 o 
 -10   5   1      115.27      129.97     25.74 o 
  -9   5   1       22.03       15.17     22.89 o 
  -8   5   1     8287.33     8140.91    118.54 o 
  -7   5   1     4106.39     3849.21     69.54 o 
  -6   5   1      575.28      538.69     23.60 o 
  -5   5   1    11406.36    11781.73    156.46 o 
  -4   5   1    12482.07    12206.79    155.83 o 
  -3   5   1     3723.35     4402.16     69.63 o 
  -2   5   1     4998.95     5258.09     73.47 o 
  -1   5   1    38705.57    41194.95    612.30 o 
   0   5   1    22249.79    23197.84    323.02 o 
   1   5   1     3201.78     3265.77     75.37 o 
   2   5   1    12213.37    12291.44    165.30 o 
   3   5   1    16513.69    16853.39    190.31 o 
   4   5   1    20658.12    20509.91    230.67 o 
   5   5   1     1273.50     1470.99     41.95 o 
   6   5   1      579.54      586.46     30.00 o 
   7   5   1        8.11       46.88     14.68 o 
   8   5   1       71.62      109.80     18.93 o 
   9   5   1     1532.27     1503.17     66.85 o 
  10   5   1     1985.32     1948.03     79.24 o 
  11   5   1     1176.95     1237.49     85.07 o 
  12   5   1      644.64      672.53    100.26 o 
 -13   6   1     1323.89     1306.04    112.10 o 
 -12   6   1      867.86      891.11     74.56 o 
 -11   6   1      355.82      491.96     53.47 o 
 -10   6   1     2281.14     2226.03     95.81 o 
  -9   6   1     1247.16     1196.99     71.13 o 
  -8   6   1     1829.30     1758.64     53.65 o 
  -7   6   1     7593.67     7433.94    107.92 o 
  -6   6   1      551.47      563.99     28.15 o 
  -5   6   1    12884.26    13418.86    176.03 o 
  -4   6   1     8539.59     8821.73    124.27 o 
  -3   6   1    17343.80    17986.60    215.30 o 
  -2   6   1    17073.48    16923.26    216.41 o 
  -1   6   1      149.50      155.95     14.63 o 
   0   6   1    18546.99    19890.24    298.07 o 
   1   6   1     1536.80     1556.11     47.29 o 
   2   6   1      476.28      523.50     21.40 o 
   3   6   1       74.55      190.94     26.50 o 
   4   6   1      810.03      727.27     30.46 o 
   5   6   1    26552.10    25907.53    290.60 o 
   6   6   1     1582.14     1533.45     50.57 o 
   7   6   1     1269.96     1139.29     59.03 o 
   8   6   1      174.42      238.07     36.64 o 
   9   6   1     6126.24     5795.54    140.01 o 
  10   6   1      183.77      185.68     48.69 o 
  11   6   1       30.33       74.86     41.29 o 
  12   6   1      396.55      543.35     77.33 o 
 -13   7   1       64.97      172.78     41.87 o 
 -12   7   1       71.85       91.47     34.46 o 
 -11   7   1     1160.87     1375.00     85.82 o 
 -10   7   1     2806.70     2584.82    129.00 o 
  -9   7   1     3378.37     3187.85    148.41 o 
  -8   7   1     4586.84     4480.34     92.60 o 
  -7   7   1        1.44       54.52     13.31 o 
  -6   7   1    24189.49    24575.99    335.40 o 
  -5   7   1     1108.45     1079.15     35.80 o 
  -4   7   1     5488.99     5543.27     91.36 o 
  -3   7   1     3752.91     3320.47     62.93 o 
  -2   7   1     6703.42     6885.07    106.94 o 
  -1   7   1    19596.96    19709.71    288.59 o 
   0   7   1      431.77      501.35     26.52 o 
   1   7   1     5281.73     5536.71    110.30 o 
   2   7   1     2396.07     2382.53     59.45 o 
   3   7   1    17209.98    16444.01    256.70 o 
   4   7   1      155.91      270.50     38.89 o 
   5   7   1      523.28      576.90     26.01 o 
   6   7   1     1144.60     1255.31    108.73 o 
   7   7   1      919.59      886.67     56.86 o 
   8   7   1     2293.33     2017.54    105.50 o 
   9   7   1      404.20      396.51     68.19 o 
  10   7   1      541.65      557.71     71.36 o 
  11   7   1     3419.64     3287.43    159.66 o 
  12   7   1      104.42      209.27     58.15 o 
 -12   8   1     2449.04     2354.63    114.61 o 
 -11   8   1     1242.64     1131.09     82.80 o 
 -10   8   1       30.74       58.37     32.93 o 
  -9   8   1     4278.75     4307.47    120.15 o 
  -8   8   1     5726.21     5542.02    123.59 o 
  -7   8   1      696.64      811.44     49.60 o 
  -6   8   1      236.92      283.77     22.45 o 
  -5   8   1      411.14      444.68     36.64 o 
  -4   8   1     8059.90     7621.19    127.09 o 
  -3   8   1    18812.00    18874.19    223.79 o 
  -2   8   1       72.77      108.39     12.96 o 
  -1   8   1     4876.85     4952.09    101.63 o 
   0   8   1    36342.00    37033.91    639.14 o 
   1   8   1     1528.62     1468.02     56.26 o 
   2   8   1     4530.99     4680.93     86.23 o 
   3   8   1      780.86      856.27     62.85 o 
   4   8   1     2736.62     2661.68    132.29 o 
   5   8   1     8804.68     8138.08    138.13 o 
   6   8   1      124.71      169.88     22.78 o 
   7   8   1      253.65      256.04     35.22 o 
   8   8   1      350.28      385.65     42.28 o 
   9   8   1      623.68      760.90     79.48 o 
  10   8   1     3144.39     2828.17    144.64 o 
  11   8   1      458.93      414.97     69.22 o 
  12   8   1        0.82       89.97     48.89 o 
 -12   9   1      310.73      273.06     63.44 o 
 -11   9   1      781.59      660.06     68.60 o 
 -10   9   1     1738.08     1637.68     94.77 o 
  -9   9   1     2030.21     1996.32     76.61 o 
  -8   9   1     1033.64      922.60     53.17 o 
  -7   9   1     9390.69     9175.56    168.14 o 
  -6   9   1    10408.92    10294.67    236.83 o 
  -5   9   1    12001.20    11805.18    183.27 o 
  -4   9   1     1733.72     1760.46     52.18 o 
  -3   9   1     9387.49     9195.48    128.61 o 
  -2   9   1     6620.30     6866.98    103.90 o 
  -1   9   1        7.90       54.32     20.92 o 
   0   9   1       75.92      315.08     73.95 o 
   1   9   1      826.39      889.91     41.88 o 
   2   9   1     2426.97     2285.07     57.21 o 
   3   9   1     1297.65     1116.01     50.28 o 
   4   9   1     4436.72     4262.03     90.11 o 
   5   9   1      307.93      366.15     54.74 o 
   6   9   1     3762.97     3600.37     88.43 o 
   7   9   1      549.09      607.10     41.97 o 
   8   9   1     2189.57     2096.36    113.37 o 
   9   9   1      845.71      762.95     80.89 o 
  10   9   1      443.68      471.47     71.50 o 
  11   9   1       75.18      108.57     51.32 o 
 -11  10   1     1589.34     1502.28    114.09 o 
 -10  10   1     1451.94     1485.28     83.17 o 
  -9  10   1     2264.26     2130.76     89.40 o 
  -8  10   1      855.62      876.35     59.11 o 
  -7  10   1      723.52      689.80     63.85 o 
  -6  10   1      702.34      709.27     66.16 o 
  -5  10   1     8855.57     8724.99    175.67 o 
  -4  10   1      336.04      380.71     37.91 o 
  -3  10   1     3502.73     3547.98     68.45 o 
  -2  10   1     3187.61     2942.64     69.58 o 
  -1  10   1    17863.20    17458.24    314.35 o 
   0  10   1     5007.41     4790.40    109.73 o 
   1  10   1     5412.95     5368.05    121.22 o 
   2  10   1     4251.23     3817.72    199.88 o 
   3  10   1      633.60      731.74     45.11 o 
   4  10   1      472.62      525.82     55.64 o 
   5  10   1      157.90      199.71     24.29 o 
   6  10   1      133.33      188.67     24.42 o 
   7  10   1     3664.59     3371.29    106.15 o 
   8  10   1     2080.61     1980.22    131.31 o 
   9  10   1       49.53       -6.08     35.21 o 
  10  10   1     1109.06     1181.79    105.45 o 
  11  10   1      927.37      981.86    103.58 o 
 -11  11   1     1389.75     1417.93    115.98 o 
 -10  11   1       67.97      115.84     44.62 o 
  -9  11   1      550.49      618.64     57.62 o 
  -8  11   1     1092.09     1123.36     69.61 o 
  -7  11   1     6797.20     6461.30    155.50 o 
  -6  11   1      707.54      780.26     96.20 o 
  -5  11   1    13025.85    11991.72    292.15 o 
  -4  11   1    11530.75    10497.99    342.78 o 
  -3  11   1       37.83       86.96     15.94 o 
  -2  11   1       36.58       73.45     16.53 o 
  -1  11   1     4616.99     4498.91     94.14 o 
   0  11   1      943.48      965.76     48.45 o 
   1  11   1     9047.71     8967.24    349.37 o 
   2  11   1      600.03      645.51     43.96 o 
   3  11   1        4.22       41.25     15.60 o 
   4  11   1     1563.83     1463.04     53.30 o 
   5  11   1     1517.16     1450.11     55.26 o 
   6  11   1     3191.45     2838.02     83.32 o 
   7  11   1      732.02      748.10     55.56 o 
   8  11   1     1042.80     1142.54     91.16 o 
   9  11   1     1871.80     1725.50    115.20 o 
  10  11   1      166.17      142.58     54.59 o 
 -10  12   1      369.11      457.42     56.41 o 
  -9  12   1        0.20       24.36     30.37 o 
  -8  12   1      813.47      795.53     61.33 o 
  -7  12   1     3313.73     2816.17    186.76 o 
  -6  12   1      519.78      543.47     61.18 o 
  -5  12   1     4002.92     3696.78    143.92 o 
  -4  12   1       91.88      171.26     27.41 o 
  -3  12   1       15.17       57.91     22.47 o 
  -2  12   1      910.35      968.86     36.37 o 
  -1  12   1     9868.12     9425.62    217.79 o 
   0  12   1     1226.92     1304.99     56.55 o 
   1  12   1     1432.35     1384.96     60.25 o 
   2  12   1      838.73      862.34     53.42 o 
   3  12   1     6578.20     6490.01    153.03 o 
   4  12   1     1028.37     1160.32     49.79 o 
   5  12   1     1189.87     1161.14     52.79 o 
   6  12   1      533.95      600.44     49.87 o 
   7  12   1     3233.97     3120.67    108.09 o 
   8  12   1       34.63       60.04     33.45 o 
   9  12   1      376.92      469.78     71.37 o 
  -9  13   1      818.46      827.56     77.62 o 
  -8  13   1     1270.66     1430.53     80.21 o 
  -7  13   1      692.44      809.16     62.78 o 
  -6  13   1     8443.88     7708.83    236.30 o 
  -5  13   1        2.08       23.22     22.85 o 
  -4  13   1     1006.05     1078.52     79.95 o 
  -3  13   1     3610.01     3531.79    104.98 o 
  -2  13   1     1738.85     1685.51    117.06 o 
  -1  13   1      392.48      441.31     27.75 o 
   0  13   1      273.22      316.05     27.90 o 
   1  13   1     8826.85     8619.65    182.53 o 
   2  13   1     1637.26     1669.89     70.26 o 
   3  13   1       17.61      114.72     25.31 o 
   4  13   1       49.57      122.46     38.76 o 
   5  13   1     2011.67     1884.54     80.84 o 
   6  13   1      100.28      160.30     31.04 o 
   7  13   1      436.82      498.41     48.56 o 
   8  13   1     1279.03     1341.50     80.37 o 
   9  13   1      872.59     1032.24     94.52 o 
  -9  14   1      370.05      454.82     53.88 o 
  -8  14   1      502.15      664.53     58.13 o 
  -7  14   1       56.29      194.72     34.54 o 
  -6  14   1        1.17       75.79     31.33 o 
  -5  14   1     2759.92     2453.30    121.69 o 
  -4  14   1     1833.63     1824.34    138.06 o 
  -3  14   1      661.35      736.83    114.09 o 
  -2  14   1      206.26      306.79     35.07 o 
  -1  14   1      151.08      268.47     31.61 o 
   0  14   1     6843.14     6707.45    135.65 o 
   1  14   1       48.52       89.28     19.20 o 
   2  14   1      580.39      713.58     51.41 o 
   3  14   1     2033.00     2136.11     85.84 o 
   4  14   1        5.97      123.60     51.08 o 
   5  14   1        8.60      -11.86     17.99 o 
   6  14   1      153.76      244.61     36.23 o 
   7  14   1     3207.08     2875.18    109.07 o 
   8  14   1      671.59      851.34     65.11 o 
  -8  15   1       64.08      166.61     47.23 o 
  -7  15   1      529.15      618.47     56.10 o 
  -6  15   1     4890.29     4769.91    388.87 o 
  -5  15   1      444.69      409.28     57.34 o 
  -4  15   1      798.94      788.06     73.66 o 
  -3  15   1      667.88      775.74     69.70 o 
  -2  15   1      125.27      195.39     41.52 o 
  -1  15   1     1249.66     1317.15     67.26 o 
   0  15   1     2659.08     2527.69     78.25 o 
   1  15   1     1654.82     1504.89     70.90 o 
   2  15   1     5976.56     5753.73    160.81 o 
   3  15   1      704.53      749.18     67.52 o 
   4  15   1        8.93       54.86     31.71 o 
   5  15   1      112.25      214.72     49.16 o 
   6  15   1     2063.67     2023.59     90.57 o 
   7  15   1       92.82      270.52     44.51 o 
  -6  16   1      452.64      505.66     93.17 o 
  -5  16   1      350.43      486.42     66.32 o 
  -4  16   1     1804.36     1698.58    152.91 o 
  -3  16   1       29.59      118.93     41.18 o 
  -2  16   1        0.86       96.60     31.46 o 
  -1  16   1      456.50      621.85     64.94 o 
   0  16   1     3386.46     3275.70    138.44 o 
   1  16   1      218.11      317.70     37.92 o 
   2  16   1     2404.65     2187.29     91.88 o 
   3  16   1       64.37      247.09     64.81 o 
   4  16   1      273.41      298.31     40.84 o 
   5  16   1      623.83      665.19     57.05 o 
   6  16   1     1305.09     1591.32     83.56 o 
  -4  17   1      719.39      725.75     77.80 o 
  -3  17   1       51.95      148.12     44.79 o 
  -2  17   1       70.32      136.89     47.26 o 
  -1  17   1      863.25     1032.26    118.82 o 
   0  17   1     1740.34     1953.02    193.42 o 
   1  17   1     1910.94     2162.02    116.95 o 
   2  17   1     2685.01     2735.35    145.15 o 
   3  17   1      207.19      285.73     45.31 o 
   4  17   1        7.10       87.56     27.48 o 
  -1  18   1      563.08      743.98    112.74 o 
   0  18   1       12.38      179.58     59.41 o 
 -14   0   2     1915.98     1877.50    178.23 o 
 -12   0   2    12171.27    11335.24    461.78 o 
 -10   0   2      316.39      418.79     39.64 o 
  -8   0   2     9117.19     9366.93    178.51 o 
  -6   0   2     6484.00     6407.49    120.96 o 
  -4   0   2    22999.01    23303.44    266.10 o 
  -2   0   2     5825.43     6613.35    125.48 o 
   0   0   2     3329.75     3344.22     77.07 o 
   2   0   2   461281.50   311066.09  17441.69 o 
   4   0   2     2633.50     2546.91     75.17 o 
   6   0   2     9479.01     9673.28    197.88 o 
   8   0   2      864.47      917.63     60.94 o 
  10   0   2     7182.11     7422.02    232.43 o 
  12   0   2        4.16      106.68     36.63 o 
 -14   1   2      937.51     1102.89    104.27 o 
 -13   1   2     1068.88     1359.32    108.59 o 
 -12   1   2      301.71      279.56     39.70 o 
 -11   1   2     1049.26     1113.03     57.51 o 
 -10   1   2     3969.34     3916.51     89.51 o 
  -9   1   2      116.78      222.40     20.09 o 
  -8   1   2      340.47      379.82     22.24 o 
  -7   1   2     6004.05     5983.50     86.97 o 
  -6   1   2    28579.02    29205.84    266.36 o 
  -5   1   2     1070.04     1086.47     22.61 o 
  -4   1   2    13218.27    13355.08    154.60 o 
  -3   1   2     1896.13     1856.13     40.68 o 
  -2   1   2        2.98       55.62      7.48 o 
  -1   1   2    12437.16    13672.12    170.26 o 
   0   1   2       93.54       64.91      8.09 o 
   1   1   2     3759.00     4363.61     97.63 o 
   2   1   2    22083.56    22308.60    326.91 o 
   3   1   2     7405.31     7250.09    118.93 o 
   4   1   2    13274.95    13628.34    283.39 o 
   5   1   2     4120.53     4235.37     83.73 o 
   6   1   2       80.01      161.63     17.16 o 
   7   1   2     1790.72     1824.72     53.04 o 
   8   1   2    23669.51    23748.99    351.37 o 
   9   1   2     2933.36     2981.48     86.39 o 
  10   1   2      977.30     1154.08     57.53 o 
  11   1   2       90.98      136.44     26.00 o 
  12   1   2      623.14      833.22     61.95 o 
  13   1   2      958.95     1308.18    110.75 o 
 -14   2   2        1.70      106.69     67.51 o 
 -13   2   2     1897.10     1727.19    115.98 o 
 -12   2   2     3566.97     3343.95    103.64 o 
 -11   2   2      984.86     1038.07     56.82 o 
 -10   2   2       67.86      100.89     23.99 o 
  -9   2   2      115.92      178.19     18.62 o 
  -8   2   2      359.54      482.44     25.09 o 
  -7   2   2    11305.43    11381.16    125.53 o 
  -6   2   2     7115.01     7258.53     84.90 o 
  -5   2   2     2793.30     2256.92     39.35 o 
  -4   2   2    15575.76    15445.23    214.39 o 
  -3   2   2    12589.73    13920.03    214.49 o 
  -2   2   2      109.75      173.01     13.96 o 
  -1   2   2     2687.52     2575.54     39.17 o 
   0   2   2     1933.26     1802.02     34.72 o 
   1   2   2     1816.15     1958.79     49.84 o 
   2   2   2    13941.95    13845.58    216.24 o 
   3   2   2    18117.88    18660.40    260.18 o 
   4   2   2     5234.21     5237.58    127.46 o 
   5   2   2     1665.11     1669.57     48.31 o 
   6   2   2     3065.31     2969.53     82.47 o 
   7   2   2     9447.77     9088.66    165.36 o 
   8   2   2      562.89      688.73     40.54 o 
   9   2   2     1718.35     1825.10     66.32 o 
  10   2   2     2816.18     2753.24     88.86 o 
  11   2   2      340.00      504.56     51.84 o 
  12   2   2        0.15      152.01     36.49 o 
 -14   3   2       12.32       89.12     58.06 o 
 -13   3   2     1644.43     1754.37     92.59 o 
 -12   3   2     1195.88     1237.53     65.13 o 
 -11   3   2     4996.55     4873.19    123.10 o 
 -10   3   2      438.92      521.27     39.11 o 
  -9   3   2       52.52      105.55     18.35 o 
  -8   3   2      523.20      551.67     23.84 o 
  -7   3   2    14834.51    15139.33    212.13 o 
  -6   3   2      108.34      108.08      9.43 o 
  -5   3   2     1186.58     1093.53     25.24 o 
  -4   3   2     2260.08     2258.26     45.91 o 
  -3   3   2    19264.88    19482.38    291.90 o 
  -2   3   2    13991.53    14200.66    191.61 o 
  -1   3   2     5541.80     5961.10     65.95 o 
   0   3   2    31551.02    32222.60    379.92 o 
   1   3   2    92190.03    84883.69   1101.23 o 
   2   3   2     1418.12     1270.54     43.19 o 
   3   3   2    18460.32    18666.86    245.95 o 
   4   3   2      143.48      173.26     23.51 o 
   5   3   2     1445.93     1630.52     51.28 o 
   6   3   2       64.19      111.95     20.37 o 
   7   3   2     6651.33     6425.32    120.67 o 
   8   3   2       17.67       52.36     16.23 o 
   9   3   2    12278.74    11930.00    282.81 o 
  10   3   2        0.10       78.97     30.25 o 
  11   3   2       42.22      138.72     40.02 o 
  12   3   2       34.57      102.22     46.25 o 
 -14   4   2      129.21      222.79     75.61 o 
 -13   4   2     2497.65     2464.29     94.82 o 
 -12   4   2      772.21      880.68     57.57 o 
 -11   4   2     2185.12     2189.73     79.85 o 
 -10   4   2      283.38      367.29     35.35 o 
  -9   4   2        8.29       73.02     18.27 o 
  -8   4   2     5568.69     5086.01     83.27 o 
  -7   4   2     1683.17     1714.39     41.22 o 
  -6   4   2     3415.24     3304.99     64.12 o 
  -5   4   2    38876.25    39181.21    428.44 o 
  -4   4   2     2792.26     2824.35     54.71 o 
  -3   4   2      207.04      265.93     13.38 o 
  -2   4   2    20028.80    21302.64    234.48 o 
  -1   4   2     8306.76     8281.89    103.68 o 
   0   4   2       18.81       37.58     11.88 o 
   1   4   2      913.01      807.78     25.76 o 
   2   4   2     3282.48     3427.92     78.90 o 
   3   4   2    36282.77    36729.00    447.80 o 
   4   4   2     5903.02     5937.03    105.00 o 
   5   4   2      711.12      756.56     42.78 o 
   6   4   2      194.70      259.30     36.35 o 
   7   4   2    12582.59    12424.24    206.85 o 
   8   4   2      114.14      305.32     54.47 o 
   9   4   2     3652.53     3503.24    123.14 o 
  10   4   2      863.61     1043.87     80.96 o 
  11   4   2      358.01      550.29     93.26 o 
  12   4   2      177.50      312.31     66.83 o 
 -13   5   2       75.99      192.80     40.81 o 
 -12   5   2       90.39      319.44     89.97 o 
 -11   5   2     4232.77     4054.05    113.32 o 
 -10   5   2       12.65       56.81     24.75 o 
  -9   5   2     1066.32     1097.57     45.13 o 
  -8   5   2     1865.25     1850.12     63.40 o 
  -7   5   2     7463.17     7051.70    100.88 o 
  -6   5   2     7534.65     7137.71    108.90 o 
  -5   5   2     1498.25     1566.77     38.34 o 
  -4   5   2     2025.27     1929.35     44.57 o 
  -3   5   2    19032.25    20024.77    226.03 o 
  -2   5   2    15391.86    16286.23    187.67 o 
  -1   5   2     6473.01     6505.85     96.73 o 
   0   5   2     2328.24     2445.60     46.66 o 
   1   5   2    29213.69    28119.22    323.12 o 
   2   5   2     1001.13     1013.56     32.83 o 
   3   5   2      889.52      935.62     27.44 o 
   4   5   2    29294.65    29874.47    379.95 o 
   5   5   2      382.92      484.48     43.95 o 
   6   5   2      311.62      376.38     28.55 o 
   7   5   2     5070.65     4715.71    132.09 o 
   8   5   2     5245.79     4879.79    141.77 o 
   9   5   2     3695.09     3420.83    129.53 o 
  10   5   2        0.95       82.15     28.43 o 
  11   5   2        0.29        7.50     34.89 o 
  12   5   2      155.22      233.99     60.65 o 
 -13   6   2       23.49      100.80     35.33 o 
 -12   6   2     4940.99     4560.14    151.73 o 
 -11   6   2        2.10       22.86     23.11 o 
 -10   6   2        7.20       45.42     27.97 o 
  -9   6   2     1375.27     1319.06     49.20 o 
  -8   6   2     6970.71     6927.88    118.39 o 
  -7   6   2    12267.36    12472.65    194.12 o 
  -6   6   2      182.74      282.48     19.09 o 
  -5   6   2    20963.46    21315.63    255.04 o 
  -4   6   2      160.18      113.55     12.64 o 
  -3   6   2    19153.47    19951.85    228.14 o 
  -2   6   2    31276.98    32815.65    358.70 o 
  -1   6   2     2062.45     1985.51     44.94 o 
   0   6   2    10438.39    10438.68    170.32 o 
   1   6   2       93.94      206.34     20.90 o 
   2   6   2    32895.96    34070.34    393.66 o 
   3   6   2     6173.32     5940.89    102.35 o 
   4   6   2      429.00      519.86     59.54 o 
   5   6   2     5078.70     4581.02    148.51 o 
   6   6   2     1211.24     1176.67     60.67 o 
   7   6   2      750.37      708.94     63.32 o 
   8   6   2     1568.06     1421.74     73.36 o 
   9   6   2        0.59       79.47     37.99 o 
  10   6   2     2921.44     2892.09    146.58 o 
  11   6   2      108.98      154.49     55.14 o 
  12   6   2      283.10      519.67     79.14 o 
 -13   7   2      647.32      629.92     67.24 o 
 -12   7   2      288.02      374.64     51.75 o 
 -11   7   2        4.50       42.98     27.46 o 
 -10   7   2     1037.09     1094.43     58.21 o 
  -9   7   2     5073.78     4517.76    117.15 o 
  -8   7   2       12.55       79.62     16.93 o 
  -7   7   2      353.52      412.69     31.69 o 
  -6   7   2    14608.97    14623.73    226.77 o 
  -5   7   2        9.15       45.18     15.26 o 
  -4   7   2     6460.04     6350.19     91.28 o 
  -3   7   2     2479.85     2639.85     49.93 o 
  -2   7   2      562.08      542.15     21.61 o 
  -1   7   2    42001.39    43599.72    591.81 o 
   0   7   2    16082.98    17420.28    265.42 o 
   1   7   2    21478.89    22137.15    409.03 o 
   2   7   2     6169.36     6140.14    103.04 o 
   3   7   2    13080.56    12997.65    183.26 o 
   4   7   2    10132.03    10242.41    159.22 o 
   5   7   2     1334.21     1271.43     59.09 o 
   6   7   2     1504.50     1518.47     69.09 o 
   7   7   2      180.56      181.86     31.54 o 
   8   7   2     9089.81     8409.83    199.35 o 
   9   7   2      469.98      621.28    144.53 o 
  10   7   2        0.56        3.65     33.42 o 
  11   7   2        3.96       29.59     43.54 o 
 -12   8   2      720.39      821.58     72.83 o 
 -11   8   2       78.79      123.23     37.77 o 
 -10   8   2     1689.73     1650.95     69.49 o 
  -9   8   2      953.93     1003.80     55.61 o 
  -8   8   2        1.25       12.72     17.67 o 
  -7   8   2    16532.85    16349.20    258.46 o 
  -6   8   2     9864.78     9477.71    169.29 o 
  -5   8   2     3264.79     3410.16     86.33 o 
  -4   8   2    14364.24    14392.27    166.67 o 
  -3   8   2    35747.71    36100.55    400.96 o 
  -2   8   2      218.84      264.87     29.82 o 
  -1   8   2       89.01      154.20     49.71 o 
   0   8   2     4951.76     4595.03    100.95 o 
   1   8   2     1783.42     1910.50     61.24 o 
   2   8   2     5394.35     5037.55     97.67 o 
   3   8   2       22.40       33.58     12.68 o 
   4   8   2     1356.43     1323.19     47.15 o 
   5   8   2    13682.53    13188.03    200.90 o 
   6   8   2     2436.97     2259.46     85.87 o 
   7   8   2     1770.28     1516.19     75.46 o 
   8   8   2      222.31      262.43     38.23 o 
   9   8   2      640.74      630.57     88.78 o 
  10   8   2      603.07      664.43     80.67 o 
  11   8   2       44.13       49.25     46.40 o 
 -12   9   2       28.00       68.56     38.33 o 
 -11   9   2      679.28      679.80     66.48 o 
 -10   9   2     2206.03     2144.65     81.90 o 
  -9   9   2     4236.64     3964.76    107.71 o 
  -8   9   2     3242.37     3109.90     90.44 o 
  -7   9   2       19.01       68.62     21.27 o 
  -6   9   2       75.09      137.00     20.97 o 
  -5   9   2      544.05      543.40     37.46 o 
  -4   9   2     2054.43     2143.75     65.66 o 
  -3   9   2      430.52      445.55     23.61 o 
  -2   9   2    14842.35    14980.01    226.31 o 
  -1   9   2    21134.35    21131.43    320.54 o 
   0   9   2    15668.94    15663.16    254.29 o 
   1   9   2     4557.78     4476.40    106.64 o 
   2   9   2    10844.04    10374.92    156.96 o 
   3   9   2    15067.31    14332.88    204.88 o 
   4   9   2     1337.22     1450.05     51.51 o 
   5   9   2      553.68      487.99     35.11 o 
   6   9   2      309.16      312.93     36.17 o 
   7   9   2      576.08      661.05     54.92 o 
   8   9   2        2.24       56.60     30.21 o 
   9   9   2      238.89      164.72     50.36 o 
  10   9   2       32.19      131.97     52.10 o 
  11   9   2      458.17      562.33     84.21 o 
 -12  10   2      261.17      256.91     54.15 o 
 -11  10   2       22.74       47.28     31.59 o 
 -10  10   2      151.77      132.00     34.00 o 
  -9  10   2      313.99      342.29     40.10 o 
  -8  10   2     2790.25     2680.79     86.14 o 
  -7  10   2     1179.32     1261.43    116.24 o 
  -6  10   2     3017.05     2898.01     84.48 o 
  -5  10   2     8196.11     7732.01    180.32 o 
  -4  10   2     7134.99     6955.02    125.77 o 
  -3  10   2     2290.18     2316.70     57.90 o 
  -2  10   2    14097.29    14235.72    206.54 o 
  -1  10   2     1107.87     1019.43     44.09 o 
   0  10   2       74.00       98.06     17.99 o 
   1  10   2      367.93      396.01     32.86 o 
   2  10   2        0.19       28.34     13.84 o 
   3  10   2     3173.31     3154.04     78.24 o 
   4  10   2     4419.52     4110.73     94.18 o 
   5  10   2     3212.50     3051.24     82.10 o 
   6  10   2     1856.45     1867.25    112.47 o 
   7  10   2     2126.31     1961.78     95.34 o 
   8  10   2       20.90       36.40     32.49 o 
   9  10   2     1686.91     1741.10    120.54 o 
  10  10   2     1000.03      972.21    121.52 o 
 -11  11   2      572.18      580.08     61.43 o 
 -10  11   2      496.29      541.28     55.57 o 
  -9  11   2      127.52      132.64     36.09 o 
  -8  11   2     5168.77     4852.70    135.83 o 
  -7  11   2      816.56      842.80     72.77 o 
  -6  11   2      901.02     1020.47     76.14 o 
  -5  11   2       10.11       54.41     29.03 o 
  -4  11   2      444.12      541.70     40.67 o 
  -3  11   2     2572.13     2416.01     67.04 o 
  -2  11   2    14377.99    14197.36    210.86 o 
  -1  11   2     1005.99      956.53     46.20 o 
   0  11   2    11520.41    11197.77    207.05 o 
   1  11   2     8614.79     8030.25    384.84 o 
   2  11   2     3366.51     3456.82     99.04 o 
   3  11   2        8.49       47.44     20.91 o 
   4  11   2     4587.80     4389.76    116.58 o 
   5  11   2     2703.90     2440.14     74.78 o 
   6  11   2     2355.93     2183.09     73.67 o 
   7  11   2       13.06       51.13     37.81 o 
   8  11   2      120.25      183.07     45.08 o 
   9  11   2      492.00      539.84     76.34 o 
  10  11   2      231.35      343.63     67.18 o 
 -10  12   2     1497.94     1598.88     91.56 o 
  -9  12   2     1140.31     1069.08     74.14 o 
  -8  12   2     3000.35     3008.93    109.21 o 
  -7  12   2     3388.30     3239.16    141.30 o 
  -6  12   2     1171.87     1181.60     84.97 o 
  -5  12   2     6892.28     6700.07    205.49 o 
  -4  12   2     4315.72     3897.50    142.26 o 
  -3  12   2     9195.75     8760.12    156.08 o 
  -2  12   2     5585.53     5449.38    140.55 o 
  -1  12   2     1714.65     1586.05     54.76 o 
   0  12   2     5702.72     5495.17    143.60 o 
   1  12   2      124.56      216.67     29.61 o 
   2  12   2     2729.17     2700.73    110.72 o 
   3  12   2     1250.37     1198.30     55.74 o 
   4  12   2     5725.18     5549.79    119.27 o 
   5  12   2      210.68      280.55     37.82 o 
   6  12   2      961.09     1105.60     55.07 o 
   7  12   2       50.34       59.77     33.11 o 
   8  12   2      372.85      416.04     61.92 o 
   9  12   2        1.39       77.82     37.70 o 
 -10  13   2        0.24       78.79     32.66 o 
  -9  13   2     1160.17     1308.25     84.37 o 
  -8  13   2     2002.72     2054.50    107.28 o 
  -7  13   2       39.01       93.28     34.01 o 
  -6  13   2     1549.65     1430.55     92.84 o 
  -5  13   2      803.45      963.19     78.04 o 
  -4  13   2     1921.70     1842.62    102.96 o 
  -3  13   2      460.20      579.46     58.15 o 
  -2  13   2     2112.68     2146.56     75.52 o 
  -1  13   2     8919.71     8259.07    152.59 o 
   0  13   2     1356.63     1309.67     60.55 o 
   1  13   2     1445.39     1467.82     65.54 o 
   2  13   2      403.78      469.78     33.46 o 
   3  13   2     4675.86     4516.35    105.63 o 
   4  13   2      360.66      513.34     38.27 o 
   5  13   2      123.13      217.82     47.29 o 
   6  13   2     4828.76     4415.89    131.71 o 
   7  13   2      139.57      159.65     45.02 o 
   8  13   2       15.83      140.86     42.47 o 
  -9  14   2       12.88       62.00     29.98 o 
  -8  14   2        1.33       50.56     24.63 o 
  -7  14   2     2235.28     2169.18    139.41 o 
  -6  14   2      168.93      225.59     45.82 o 
  -5  14   2      347.88      387.11     53.92 o 
  -4  14   2      691.54      719.96     68.74 o 
  -3  14   2     8855.11     8265.14    253.84 o 
  -2  14   2      227.34      271.24     33.23 o 
  -1  14   2       47.68      121.15     25.34 o 
   0  14   2     5740.96     5298.72    137.38 o 
   1  14   2       52.77      149.95     26.89 o 
   2  14   2        1.59       34.30     25.04 o 
   3  14   2       15.37       94.61     18.90 o 
   4  14   2     2932.92     2871.18    100.34 o 
   5  14   2     4073.15     3890.96    121.88 o 
   6  14   2       22.18       98.06     26.82 o 
   7  14   2      196.88      309.85     57.19 o 
  -8  15   2        1.33      143.88     28.89 o 
  -7  15   2      118.52      155.40     45.54 o 
  -6  15   2      103.81      132.08     41.77 o 
  -5  15   2      127.72      188.57     45.75 o 
  -4  15   2      446.69      476.97     59.28 o 
  -3  15   2      149.26      172.66     38.90 o 
  -2  15   2      233.74      302.84     45.98 o 
  -1  15   2     5849.21     5710.40    205.37 o 
   0  15   2     1449.19     1348.38     78.65 o 
   1  15   2      326.06      433.89     43.71 o 
   2  15   2     1034.23     1087.62     52.78 o 
   3  15   2     1477.57     1701.64     67.23 o 
   4  15   2      193.44      278.38     37.42 o 
   5  15   2      836.30      971.21     64.93 o 
   6  15   2      614.25      601.04     63.38 o 
  -6  16   2       18.20      104.11     39.47 o 
  -5  16   2      305.41      365.98     57.45 o 
  -4  16   2      197.92      307.82     52.49 o 
  -3  16   2     1146.19     1440.80    177.89 o 
  -2  16   2      625.53      731.66     70.06 o 
  -1  16   2      282.29      369.93     50.41 o 
   0  16   2      265.26      358.84     51.72 o 
   1  16   2     1275.68     1382.64    133.00 o 
   2  16   2      259.16      373.53     35.45 o 
   3  16   2      194.82      321.74     33.81 o 
   4  16   2      234.29      331.39     40.40 o 
   5  16   2     2956.73     3099.21    114.21 o 
  -4  17   2      524.88      651.33     74.22 o 
  -3  17   2       68.49      108.10     37.09 o 
  -2  17   2     1163.11     1177.43     91.74 o 
  -1  17   2     1011.38     1178.73    155.61 o 
   0  17   2       13.80      162.03     51.31 o 
   1  17   2      677.11      729.34     62.75 o 
   2  17   2        1.04       97.40     24.80 o 
   3  17   2      107.02      179.35     34.06 o 
 -13   0   3        4.01       42.53     50.63 o 
 -11   0   3        1.27       22.28     31.73 o 
  -9   0   3     1717.97     1591.21     71.60 o 
  -7   0   3    51032.61    50299.98    701.23 o 
  -5   0   3       33.15       91.20     15.19 o 
  -3   0   3    51173.83    54700.55   1253.02 o 
  -1   0   3    16954.98    17441.69    309.91 o 
   1   0   3    11242.35    12287.15    347.01 o 
   3   0   3     5624.97     6522.99    245.07 o 
   5   0   3    14753.29    15138.04    707.86 o 
   7   0   3    18911.01    17916.72   1667.88 o 
   9   0   3      107.75      162.70     62.79 o 
  11   0   3     3059.99     3384.37    234.27 o 
 -14   1   3     1433.02     1276.84    110.26 o 
 -13   1   3     3628.28     3658.83    173.84 o 
 -12   1   3     2881.06     2761.17    139.60 o 
 -11   1   3      777.45      855.85     49.09 o 
 -10   1   3     3375.07     3344.00     88.02 o 
  -9   1   3    24002.58    23738.66    265.28 o 
  -8   1   3     4476.90     4487.53     73.74 o 
  -7   1   3       56.37      118.45     11.28 o 
  -6   1   3      647.97      567.70     17.95 o 
  -5   1   3      858.37      754.92     20.18 o 
  -4   1   3     5880.76     5803.79    101.67 o 
  -3   1   3     2727.37     2820.36     48.99 o 
  -2   1   3     2966.19     3033.82     52.44 o 
  -1   1   3    94725.54    89322.19   1024.92 o 
   0   1   3     2828.28     2992.66     94.33 o 
   1   1   3      195.09      212.27     26.47 o 
   2   1   3     4528.88     5140.07    177.68 o 
   3   1   3      135.82       92.10     19.81 o 
   4   1   3       20.54       36.91     18.09 o 
   5   1   3     7862.19     7724.40    236.23 o 
   6   1   3     2183.14     2136.48     86.66 o 
   7   1   3     2222.08     2290.93     94.35 o 
   8   1   3     2718.53     2693.18    107.92 o 
   9   1   3     1264.10     1350.76     83.91 o 
  10   1   3       32.61      131.91     42.58 o 
  11   1   3      230.72      439.04     63.01 o 
  12   1   3      201.19      368.88     60.27 o 
 -14   2   3      687.05      886.08     93.87 o 
 -13   2   3       47.14      205.82     69.20 o 
 -12   2   3      729.27      848.73     63.32 o 
 -11   2   3     1234.38     1246.85     58.33 o 
 -10   2   3       16.85       68.18     17.71 o 
  -9   2   3     1426.64     1378.12     46.31 o 
  -8   2   3    12589.17    12320.58    135.59 o 
  -7   2   3    12681.93    12264.31    130.62 o 
  -6   2   3    15691.21    16523.34    180.40 o 
  -5   2   3     2749.26     2879.28     47.97 o 
  -4   2   3     2010.42     1954.36     55.24 o 
  -3   2   3    18452.45    19520.61    292.50 o 
  -2   2   3    21995.90    23536.09    287.87 o 
  -1   2   3     7794.74     8097.92    115.85 o 
   0   2   3    49454.73    49187.54    576.96 o 
   1   2   3     8161.06     8232.25    123.20 o 
   2   2   3    12312.65    12874.73    266.01 o 
   3   2   3      993.60      907.32     45.20 o 
   4   2   3     3153.47     2826.11    127.79 o 
   5   2   3     4280.07     4191.28    117.95 o 
   6   2   3     3334.87     3314.60    135.63 o 
   7   2   3     5724.27     5640.88    129.91 o 
   8   2   3     9563.29     9600.86    190.64 o 
   9   2   3        7.99       60.57     27.93 o 
  10   2   3       88.31      156.96     36.84 o 
  11   2   3      691.89      867.31     92.66 o 
  12   2   3     2121.85     2294.42    113.44 o 
 -14   3   3     2987.11     2670.36    152.28 o 
 -13   3   3        0.27      120.15     38.18 o 
 -12   3   3      552.42      664.60     48.79 o 
 -11   3   3      814.38      821.84     50.55 o 
 -10   3   3     4979.75     4702.67    147.73 o 
  -9   3   3      155.68      209.26     21.67 o 
  -8   3   3    19443.46    19484.43    214.53 o 
  -7   3   3     1749.84     1820.72     50.07 o 
  -6   3   3    11273.42    11471.41    170.20 o 
  -5   3   3    24362.28    27172.66    413.31 o 
  -4   3   3     7772.83     8333.03    151.03 o 
  -3   3   3    13494.92    13795.29    220.49 o 
  -2   3   3    40792.69    41114.71    797.59 o 
  -1   3   3     9504.11     9362.67    117.63 o 
   0   3   3     2397.35     2315.62     46.99 o 
   1   3   3     1912.11     2057.94     43.91 o 
   2   3   3      953.93      951.54     42.28 o 
   3   3   3     1353.96     1345.91     54.34 o 
   4   3   3     1792.93     1859.91     69.35 o 
   5   3   3     4365.38     4275.37    118.40 o 
   6   3   3    15911.75    15545.56    298.14 o 
   7   3   3     1965.98     2021.44     70.94 o 
   8   3   3     2674.94     2495.63    103.85 o 
   9   3   3      376.82      529.79    114.37 o 
  10   3   3      397.97      504.83     56.53 o 
  11   3   3       91.60      151.78     48.66 o 
  12   3   3      730.63     1032.61    125.64 o 
 -14   4   3     1088.09     1375.14    114.45 o 
 -13   4   3        8.25       69.24     32.56 o 
 -12   4   3       81.54      132.53     28.56 o 
 -11   4   3       25.81       71.32     21.92 o 
 -10   4   3      156.24      200.63     28.53 o 
  -9   4   3       69.49       86.23     20.37 o 
  -8   4   3    21241.86    21423.82    259.64 o 
  -7   4   3      887.26      892.97     30.83 o 
  -6   4   3     7402.64     7094.03    103.48 o 
  -5   4   3     1445.26     1445.15     52.74 o 
  -4   4   3    15606.75    17475.27    278.40 o 
  -3   4   3    16811.75    17171.29    309.58 o 
  -2   4   3     7883.41     7664.46    100.01 o 
  -1   4   3     1246.09     1273.95     30.24 o 
   0   4   3    30042.52    29553.15    358.48 o 
   1   4   3    13676.92    13848.23    219.96 o 
   2   4   3     1467.85     1500.05     62.39 o 
   3   4   3    22045.14    23030.99    355.57 o 
   4   4   3    11695.75    11473.71    214.29 o 
   5   4   3      143.30      146.58     27.67 o 
   6   4   3     1052.66     1057.34     49.34 o 
   7   4   3     4480.67     4161.03    163.17 o 
   8   4   3     4624.71     4306.92    139.15 o 
   9   4   3      223.42      390.61     59.29 o 
  10   4   3       87.79      164.71     38.41 o 
  11   4   3       53.87      148.86     45.59 o 
  12   4   3     2665.34     2676.06    331.15 o 
 -14   5   3      585.18      646.09    122.20 o 
 -13   5   3     2565.09     2531.78     95.48 o 
 -12   5   3     2150.00     2052.66     81.39 o 
 -11   5   3       21.78       71.53     37.81 o 
 -10   5   3     1003.96      987.80     45.12 o 
  -9   5   3     6258.47     6208.84    111.53 o 
  -8   5   3     4299.53     4273.67     97.50 o 
  -7   5   3        7.71       65.01     13.85 o 
  -6   5   3     6678.13     6649.61     99.43 o 
  -5   5   3       21.48       56.03     11.77 o 
  -4   5   3      251.28      185.84     20.21 o 
  -3   5   3    15568.50    16342.43    163.15 o 
  -2   5   3    27615.38    27457.66    263.04 o 
  -1   5   3     1605.65     1583.80     32.02 o 
   0   5   3      475.78      462.27     32.20 o 
   1   5   3    13563.72    13812.95    222.09 o 
   2   5   3     5800.97     6282.32    128.57 o 
   3   5   3     6992.63     6936.87    158.82 o 
   4   5   3      556.21      627.12     43.53 o 
   5   5   3       91.64      103.94     25.97 o 
   6   5   3    15222.63    14573.89    275.50 o 
   7   5   3       11.04       40.14     32.85 o 
   8   5   3      132.52      236.18     37.78 o 
   9   5   3     2590.23     2556.91    108.49 o 
  10   5   3      450.62      584.67     59.74 o 
  11   5   3       97.88      137.29     43.98 o 
  12   5   3       36.94      151.70     59.77 o 
 -13   6   3      155.05      182.74     41.68 o 
 -12   6   3       20.18       89.57     26.62 o 
 -11   6   3      236.01      203.22     31.24 o 
 -10   6   3      103.01      143.64     28.20 o 
  -9   6   3      161.36      205.47     24.49 o 
  -8   6   3     2376.95     2396.01     86.81 o 
  -7   6   3    13556.55    12724.28    420.09 o 
  -6   6   3     4410.15     4324.76     96.19 o 
  -5   6   3      640.92      648.62     23.92 o 
  -4   6   3        3.09       48.41     10.04 o 
  -3   6   3    38243.22    39185.51    425.35 o 
  -2   6   3     5013.56     5268.92     70.15 o 
  -1   6   3       77.23      103.87     14.42 o 
   0   6   3    23321.39    22842.46    306.54 o 
   1   6   3      137.24      173.50     16.54 o 
   2   6   3    35632.11    35564.35    509.78 o 
   3   6   3     6331.25     6039.84    133.48 o 
   4   6   3     7020.24     6866.97    152.22 o 
   5   6   3     1282.72     1183.93     60.78 o 
   6   6   3      654.23      721.05     64.77 o 
   7   6   3     9446.11     8794.44    204.37 o 
   8   6   3       36.61      100.76     28.78 o 
   9   6   3      340.23      497.02     62.66 o 
  10   6   3      124.72      216.59     59.06 o 
  11   6   3      760.31      806.06     94.51 o 
 -13   7   3      817.25      827.35     72.76 o 
 -12   7   3       14.30       72.20     31.08 o 
 -11   7   3       75.99      141.43     29.60 o 
 -10   7   3       13.55       57.46     18.51 o 
  -9   7   3     4497.20     4395.61     95.09 o 
  -8   7   3     2993.59     2907.33     84.52 o 
  -7   7   3      343.69      392.92     31.78 o 
  -6   7   3     1226.04     1282.92     49.93 o 
  -5   7   3      279.69      300.01     17.97 o 
  -4   7   3    30974.96    31131.10    347.95 o 
  -3   7   3      144.03      222.88     14.91 o 
  -2   7   3    10136.76    10154.04    135.33 o 
  -1   7   3    20332.11    20010.60    220.31 o 
   0   7   3     6112.00     6126.70     97.83 o 
   1   7   3     6797.26     6572.02    107.13 o 
   2   7   3     2587.73     2666.02     63.84 o 
   3   7   3     9423.57     9145.10    180.41 o 
   4   7   3     7519.96     7393.37    162.19 o 
   5   7   3     3551.45     3085.94    100.32 o 
   6   7   3     1207.89     1220.33     68.31 o 
   7   7   3     1965.99     1846.99     86.37 o 
   8   7   3     6399.96     6121.17    171.24 o 
   9   7   3      664.68      770.00     65.69 o 
  10   7   3      235.87      277.97     61.23 o 
  11   7   3      788.70      823.79     97.04 o 
 -13   8   3       22.68       63.39     35.22 o 
 -12   8   3      660.42      761.32     69.31 o 
 -11   8   3        6.49       -1.57     21.89 o 
 -10   8   3      640.00      752.46     50.44 o 
  -9   8   3      391.54      477.30     34.66 o 
  -8   8   3      299.18      387.61     40.15 o 
  -7   8   3     7483.44     7471.05    148.88 o 
  -6   8   3     1145.17     1125.09     56.52 o 
  -5   8   3      620.47      783.87     54.41 o 
  -4   8   3       40.99       69.10     11.29 o 
  -3   8   3     2211.23     2082.55     64.49 o 
  -2   8   3    17102.22    16787.17    208.06 o 
  -1   8   3    10531.09    10578.89    145.92 o 
   0   8   3      485.16      440.90     24.64 o 
   1   8   3    13494.59    13974.71    191.40 o 
   2   8   3    32419.48    31946.32    386.84 o 
   3   8   3     3488.59     3138.85    132.66 o 
   4   8   3      383.65      434.57     40.53 o 
   5   8   3     5234.51     4883.98    132.60 o 
   6   8   3     2684.18     2493.27     94.26 o 
   7   8   3     1600.22     1509.10     89.00 o 
   8   8   3      616.85      714.76     60.15 o 
   9   8   3      203.61      189.72     43.76 o 
  10   8   3      631.61      722.75     89.73 o 
  11   8   3      340.66      351.26     72.44 o 
 -12   9   3      105.05      131.50     44.84 o 
 -11   9   3      119.53      141.54     32.69 o 
 -10   9   3       39.21       63.22     27.24 o 
  -9   9   3      469.00      435.95     39.34 o 
  -8   9   3     3842.24     3773.33    103.41 o 
  -7   9   3      542.57      662.14     46.82 o 
  -6   9   3     5105.26     4960.13    114.78 o 
  -5   9   3    10530.27    10251.04    243.00 o 
  -4   9   3    10244.78     9802.01    224.61 o 
  -3   9   3    13653.89    13650.87    265.72 o 
  -2   9   3      930.52     1008.47     37.73 o 
  -1   9   3    11036.84    10510.60    234.19 o 
   0   9   3     2082.26     2156.18     54.96 o 
   1   9   3      252.67      289.30     23.57 o 
   2   9   3      987.79      999.08     40.75 o 
   3   9   3      880.39      966.66     43.47 o 
   4   9   3     7268.74     7102.38    163.61 o 
   5   9   3     2806.17     2684.36    158.15 o 
   6   9   3     1454.74     1330.92     69.44 o 
   7   9   3     1276.44     1239.60     72.41 o 
   8   9   3     3023.36     2707.30    159.46 o 
   9   9   3      475.98      598.05     78.77 o 
  10   9   3        2.63       23.25     41.20 o 
 -12  10   3      621.16      671.83     58.96 o 
 -11  10   3       44.42       68.93     28.33 o 
 -10  10   3     1583.51     1620.52     75.74 o 
  -9  10   3      699.28      748.37     51.78 o 
  -8  10   3     1015.60     1057.61     71.61 o 
  -7  10   3     2040.91     2028.09     86.15 o 
  -6  10   3     1233.90     1252.20     55.12 o 
  -5  10   3     2238.63     2121.73     81.66 o 
  -4  10   3      320.04      427.09     45.77 o 
  -3  10   3     6037.25     6138.15    131.83 o 
  -2  10   3     2326.55     2272.98     60.91 o 
  -1  10   3     7274.12     7532.59    150.40 o 
   0  10   3     5037.60     4844.65     92.12 o 
   1  10   3    20562.48    20760.97    271.98 o 
   2  10   3     3826.92     3564.93     82.87 o 
   3  10   3    17188.12    17065.30    243.15 o 
   4  10   3     1423.45     1321.70     64.99 o 
   5  10   3      570.94      665.88     51.70 o 
   6  10   3       29.29      115.05     41.60 o 
   7  10   3     1024.78     1159.45     73.38 o 
   8  10   3      402.12      464.96     71.81 o 
   9  10   3     1318.72     1091.86    102.85 o 
  10  10   3     1491.72     1284.88    114.77 o 
 -11  11   3     1041.86     1198.57     72.20 o 
 -10  11   3       14.94       38.43     27.21 o 
  -9  11   3      552.26      474.63     45.46 o 
  -8  11   3       85.22      113.14     34.67 o 
  -7  11   3      152.85      218.07     36.29 o 
  -6  11   3      221.17      284.29     30.14 o 
  -5  11   3     1997.61     2182.43     83.75 o 
  -4  11   3     1632.58     1581.22     81.69 o 
  -3  11   3    19015.70    18363.29    303.30 o 
  -2  11   3     7455.54     7322.57    148.34 o 
  -1  11   3       15.28       71.86     14.84 o 
   0  11   3        1.30       29.95     12.48 o 
   1  11   3     8597.16     8608.39    144.35 o 
   2  11   3        7.87       46.64     20.68 o 
   3  11   3     4389.50     4055.05     95.36 o 
   4  11   3        0.48       56.33     16.78 o 
   5  11   3     1234.58     1227.35     68.49 o 
   6  11   3     3294.30     3082.69    113.28 o 
   7  11   3     1798.19     1740.29     97.19 o 
   8  11   3       74.04      117.81     41.18 o 
   9  11   3      819.93     1094.90    103.29 o 
 -11  12   3       28.03       77.06     36.64 o 
 -10  12   3        9.30       82.73     37.38 o 
  -9  12   3     1584.58     1702.48     88.81 o 
  -8  12   3       15.95       19.00     38.48 o 
  -7  12   3      105.19      132.35     63.46 o 
  -6  12   3      173.36      182.09     37.09 o 
  -5  12   3     8809.18     8339.46    195.79 o 
  -4  12   3     3121.15     2825.17     95.45 o 
  -3  12   3     1259.62     1272.39     75.64 o 
  -2  12   3      906.32     1059.50     54.24 o 
  -1  12   3        3.96       85.16     14.80 o 
   0  12   3     3854.50     3825.21     85.62 o 
   1  12   3     3913.51     4072.15    105.44 o 
   2  12   3     2886.71     2869.70     77.78 o 
   3  12   3     6145.26     5807.91    121.61 o 
   4  12   3     2540.67     2478.12     77.52 o 
   5  12   3     1803.55     1725.53     81.37 o 
   6  12   3     1808.92     1773.35     86.00 o 
   7  12   3     2664.77     2362.25    128.65 o 
   8  12   3      408.27      405.29     64.10 o 
 -10  13   3        9.44       35.05     35.92 o 
  -9  13   3        5.30        8.39     28.59 o 
  -8  13   3      232.71      320.23     65.49 o 
  -7  13   3     1175.48     1231.55     92.64 o 
  -6  13   3      709.26      838.68     77.01 o 
  -5  13   3      232.01      350.23     53.33 o 
  -4  13   3     8302.47     7486.86    177.20 o 
  -3  13   3     1926.33     1803.92     93.33 o 
  -2  13   3     1749.83     1599.98     68.76 o 
  -1  13   3     1194.05     1205.08     50.73 o 
   0  13   3     1563.90     1634.81     65.29 o 
   1  13   3     3676.52     3683.01     89.94 o 
   2  13   3       48.82       89.16     21.94 o 
   3  13   3     1610.00     1561.73     60.05 o 
   4  13   3     3019.20     2799.98    100.76 o 
   5  13   3        5.10       88.29     25.76 o 
   6  13   3      420.12      406.77     58.89 o 
   7  13   3       43.01      113.34     74.26 o 
   8  13   3     1037.34     1270.09    104.39 o 
  -9  14   3      583.97      878.81     71.01 o 
  -8  14   3       24.81      101.98     32.93 o 
  -7  14   3       46.69      110.82     38.90 o 
  -6  14   3      639.19      751.44     74.43 o 
  -5  14   3     2805.19     2479.98    123.40 o 
  -4  14   3     1395.18     1434.30     93.81 o 
  -3  14   3      165.53      205.76     45.23 o 
  -2  14   3     2459.92     2350.77    112.39 o 
  -1  14   3     2299.81     2252.91     93.24 o 
   0  14   3        6.23       92.84     15.69 o 
   1  14   3      257.64      294.26     28.88 o 
   2  14   3     8472.65     8330.84    157.02 o 
   3  14   3       22.62       88.49     19.66 o 
   4  14   3      250.45      334.65     35.19 o 
   5  14   3     1667.26     1643.50     82.63 o 
   6  14   3      151.19      238.64     75.95 o 
   7  14   3       20.81       67.28     32.57 o 
  -8  15   3        7.09       75.91     32.74 o 
  -7  15   3      691.26      692.22     74.36 o 
  -6  15   3     1016.25     1041.68     93.17 o 
  -5  15   3      546.45      586.46     67.18 o 
  -4  15   3     4649.47     4512.54    172.71 o 
  -3  15   3       12.17       46.13     26.90 o 
  -2  15   3        6.56       83.86     25.75 o 
  -1  15   3       92.72      255.49     42.72 o 
   0  15   3      793.68      988.79     56.62 o 
   1  15   3       13.80      101.85     21.85 o 
   2  15   3       47.56      127.42     23.41 o 
   3  15   3       43.38      105.00     27.09 o 
   4  15   3     2963.38     2945.66    103.58 o 
   5  15   3       11.19       31.21     32.09 o 
   6  15   3       19.45      137.87     40.76 o 
  -6  16   3     1557.69     1784.95    116.60 o 
  -5  16   3      145.74      237.51     49.84 o 
  -4  16   3     1032.81     1014.16    169.79 o 
  -3  16   3      898.35     1064.95    100.93 o 
  -2  16   3      364.74      468.51     59.90 o 
  -1  16   3      113.20      209.53     43.37 o 
   0  16   3      667.29      730.35     71.97 o 
   1  16   3      473.58      655.72     69.74 o 
   2  16   3     2243.78     2429.14     81.33 o 
   3  16   3      744.05      922.70     54.09 o 
   4  16   3      416.07      482.04     49.34 o 
  -4  17   3     1333.05     1442.95    111.06 o 
  -3  17   3     1134.14     1300.49     96.76 o 
  -2  17   3        3.87      144.21     38.12 o 
  -1  17   3       52.26      139.93     39.76 o 
   0  17   3      308.77      461.78     85.74 o 
   1  17   3     1334.37     1685.77    151.23 o 
   2  17   3       28.78      140.53     30.42 o 
 -14   0   4     1365.59     1586.53    174.86 o 
 -12   0   4     2970.94     2781.49    199.16 o 
 -10   0   4    21543.94    21501.29    455.45 o 
  -8   0   4     4701.58     4603.81    246.13 o 
  -6   0   4    13294.47    13614.09    266.68 o 
  -4   0   4     1590.12     1654.29     54.45 o 
  -2   0   4    65204.40    64376.21   1061.48 o 
   0   0   4     4079.40     4254.17    111.88 o 
   2   0   4    57924.86    56888.84   1351.59 o 
   4   0   4    24365.66    26283.71    729.13 o 
   6   0   4      547.77      561.70     90.47 o 
   8   0   4       57.57       57.39     49.28 o 
  10   0   4      795.04      966.09    130.30 o 
 -14   1   4        1.00       70.74     74.60 o 
 -13   1   4      230.45      275.65     54.88 o 
 -12   1   4     1520.33     1481.25    100.42 o 
 -11   1   4     1515.78     1439.90     94.29 o 
 -10   1   4        0.50       56.42     16.63 o 
  -9   1   4     5272.39     5045.38     85.16 o 
  -8   1   4    16505.11    16698.05    169.14 o 
  -7   1   4     1366.75     1375.72     35.89 o 
  -6   1   4     3953.92     3777.89     57.68 o 
  -5   1   4    16239.98    17148.64    224.17 o 
  -4   1   4    98917.31   100049.67   1362.09 o 
  -3   1   4    15421.96    16237.94    210.00 o 
  -2   1   4     4061.51     4077.82     71.07 o 
  -1   1   4       68.69      114.75     12.04 o 
   0   1   4     4725.65     4835.35     86.23 o 
   1   1   4    12221.58    12553.65    261.84 o 
   2   1   4     2171.77     2634.37    100.25 o 
   3   1   4      276.64      379.61     44.33 o 
   4   1   4    22635.48    23519.78    474.03 o 
   5   1   4      670.17      747.35     55.43 o 
   6   1   4     2135.98     2123.15    155.92 o 
   7   1   4      390.17      431.92     50.08 o 
   8   1   4     2414.89     2597.02    135.71 o 
   9   1   4       27.60      121.59     35.07 o 
  10   1   4     2313.63     2422.54    137.72 o 
  11   1   4      610.99      668.20     79.77 o 
 -14   2   4      237.56      346.60     64.36 o 
 -13   2   4      218.54      302.62     56.60 o 
 -12   2   4       91.47      115.88     37.77 o 
 -11   2   4     1593.24     1381.87     59.59 o 
 -10   2   4    11469.91    11076.30    192.03 o 
  -9   2   4     5970.10     5773.15     98.55 o 
  -8   2   4     4222.69     4240.21     64.91 o 
  -7   2   4       34.81       68.86      9.13 o 
  -6   2   4     5733.48     5701.29     96.35 o 
  -5   2   4    16662.29    16938.73    184.67 o 
  -4   2   4      848.46     1006.53     25.77 o 
  -3   2   4    12382.84    12571.73    168.80 o 
  -2   2   4    28341.96    28992.07    356.50 o 
  -1   2   4     2595.20     2641.37     56.13 o 
   0   2   4     2323.73     2327.60     60.26 o 
   1   2   4     9941.59    10085.39    175.25 o 
   2   2   4    12223.88    12191.36    220.08 o 
   3   2   4    17651.84    17877.52    304.98 o 
   4   2   4      851.48      792.17     53.14 o 
   5   2   4     2095.18     1806.36    104.77 o 
   6   2   4     1306.14     1259.31     73.86 o 
   7   2   4     5044.53     5088.43    190.33 o 
   8   2   4      484.49      597.12     59.28 o 
   9   2   4      766.30      904.67     71.94 o 
  10   2   4      972.10     1211.15    121.25 o 
  11   2   4      425.89      693.30     79.43 o 
 -14   3   4      850.48      974.49     95.48 o 
 -13   3   4       76.13      171.75     84.73 o 
 -12   3   4      163.51      232.30     46.97 o 
 -11   3   4     2696.73     2725.84     85.96 o 
 -10   3   4       74.31      102.84     19.32 o 
  -9   3   4    11963.41    11376.05    160.11 o 
  -8   3   4       13.51       37.70     16.26 o 
  -7   3   4     3494.93     3273.25    113.12 o 
  -6   3   4      454.66      430.67     20.47 o 
  -5   3   4    31598.28    32672.78    484.97 o 
  -4   3   4      451.58      499.76    126.87 o 
  -3   3   4    45785.93    47053.47    559.52 o 
  -2   3   4        0.43       41.67     10.09 o 
  -1   3   4      384.89      359.35     19.83 o 
   0   3   4     5454.35     5746.90     97.23 o 
   1   3   4    21608.80    22289.19    291.56 o 
   2   3   4     8162.66     7922.81    162.86 o 
   3   3   4    30862.64    30530.45    466.49 o 
   4   3   4     2479.69     2251.56    106.78 o 
   5   3   4      578.54      588.34     50.81 o 
   6   3   4     1519.66     1509.11     77.95 o 
   7   3   4        0.84       56.12     27.10 o 
   8   3   4       21.46       24.40     25.63 o 
   9   3   4      338.27      457.98     73.62 o 
  10   3   4       33.16      148.57     80.37 o 
  11   3   4     2342.31     2419.86    117.64 o 
 -14   4   4      773.20      941.80     96.38 o 
 -13   4   4       45.37      117.28     40.54 o 
 -12   4   4      412.40      428.13     41.61 o 
 -11   4   4     3211.03     2966.99     91.36 o 
 -10   4   4      685.18      643.52     36.46 o 
  -9   4   4    10792.29     9850.52    442.01 o 
  -8   4   4     1562.31     1515.90     54.33 o 
  -7   4   4      698.26      695.79     61.04 o 
  -6   4   4      406.35      476.88     38.25 o 
  -5   4   4    11979.75    12272.10    216.69 o 
  -4   4   4      124.05      121.54     17.53 o 
  -3   4   4    32796.45    33717.75    477.19 o 
  -2   4   4      882.16      939.12     30.97 o 
  -1   4   4     3788.01     3802.39     65.41 o 
   0   4   4    10676.59    10886.28    157.57 o 
   1   4   4    17822.69    18053.04    242.56 o 
   2   4   4      256.23      289.41     40.15 o 
   3   4   4    15340.75    15289.88    268.34 o 
   4   4   4        0.40       42.10     18.76 o 
   5   4   4     5567.05     4714.00    336.21 o 
   6   4   4     2085.25     2078.74     92.76 o 
   7   4   4     3145.37     2826.45    137.00 o 
   8   4   4     1533.26     1481.15     86.97 o 
   9   4   4     4104.93     4084.42    148.56 o 
  10   4   4      334.86      450.84     85.48 o 
  11   4   4      287.98      403.86     55.32 o 
 -14   5   4      797.39      781.14     87.86 o 
 -13   5   4      276.55      324.83     40.39 o 
 -12   5   4       19.17       83.98     28.65 o 
 -11   5   4     2376.32     2399.34     70.49 o 
 -10   5   4      183.76      205.13     24.50 o 
  -9   5   4     1629.09     1532.51     50.37 o 
  -8   5   4     5968.57     5738.42    242.74 o 
  -7   5   4     1878.99     1676.65    111.79 o 
  -6   5   4      155.85      178.57     23.15 o 
  -5   5   4    15130.89    15331.41    262.30 o 
  -4   5   4    20882.29    20889.99    332.10 o 
  -3   5   4    23170.03    23662.90    303.24 o 
  -2   5   4     1097.83     1236.88     34.50 o 
  -1   5   4     3131.68     3267.32     60.20 o 
   0   5   4     7559.17     7486.17    117.36 o 
   1   5   4      161.83      233.24     25.15 o 
   2   5   4     5633.64     5622.55    229.50 o 
   3   5   4    12771.72    11913.80    222.89 o 
   4   5   4      301.88      284.67     34.67 o 
   5   5   4     1850.64     1812.52    125.67 o 
   6   5   4    11877.98    11561.92    259.18 o 
   7   5   4       34.37       61.83     27.11 o 
   8   5   4      748.31      828.85     80.88 o 
   9   5   4      148.40      184.92     41.25 o 
  10   5   4      320.24      361.57     53.02 o 
  11   5   4     1168.85     1200.62     91.38 o 
 -13   6   4      169.44      251.82     37.65 o 
 -12   6   4        0.46       33.87     23.92 o 
 -11   6   4      269.33      311.58     32.24 o 
 -10   6   4     9666.49     9175.47    151.26 o 
  -9   6   4     2268.80     2166.51     87.82 o 
  -8   6   4        9.71       37.08     15.19 o 
  -7   6   4      539.17      510.24     39.98 o 
  -6   6   4     4635.00     4968.73    123.37 o 
  -5   6   4     1944.21     2234.73     76.20 o 
  -4   6   4      230.02      312.86     28.65 o 
  -3   6   4     7073.88     7000.26    113.59 o 
  -2   6   4    11536.34    11559.60    150.63 o 
  -1   6   4    14115.27    14052.04    245.69 o 
   0   6   4    10146.32    10330.60    152.06 o 
   1   6   4     3900.99     3804.30     96.67 o 
   2   6   4    30100.64    30701.14    460.53 o 
   3   6   4      288.06      320.86     36.56 o 
   4   6   4     1534.35     1298.93     63.91 o 
   5   6   4     3106.85     2719.99    138.74 o 
   6   6   4     1543.20     1475.06     76.51 o 
   7   6   4     2958.95     2762.62    110.06 o 
   8   6   4      825.30      805.37     68.23 o 
   9   6   4     1506.86     1697.87     99.90 o 
  10   6   4      617.70      755.68     98.39 o 
  11   6   4      427.68      527.88     65.65 o 
 -13   7   4     1700.92     1682.87     95.00 o 
 -12   7   4      538.19      569.46     42.32 o 
 -11   7   4      251.18      341.84     32.92 o 
 -10   7   4      133.69      237.98     27.59 o 
  -9   7   4     3836.32     3530.90    109.04 o 
  -8   7   4     2214.85     2119.38     71.59 o 
  -7   7   4      338.45      317.18     29.56 o 
  -6   7   4      121.66      209.20     31.33 o 
  -5   7   4      561.31      525.42     38.09 o 
  -4   7   4    26069.28    26226.27    339.22 o 
  -3   7   4       67.02      148.66     17.26 o 
  -2   7   4        1.27      100.02     26.16 o 
  -1   7   4        5.19       44.31     14.29 o 
   0   7   4      423.61      348.68     38.12 o 
   1   7   4    21700.92    21631.59    339.04 o 
   2   7   4      938.63     1014.23     50.75 o 
   3   7   4    11817.28    10857.21    757.82 o 
   4   7   4     9253.29     8663.78    188.69 o 
   5   7   4     6585.02     6386.77    175.32 o 
   6   7   4     2468.99     2181.18    113.91 o 
   7   7   4     2183.81     2065.09     94.17 o 
   8   7   4     1856.00     1771.28     92.70 o 
   9   7   4        2.99       31.28     34.26 o 
  10   7   4     1347.18     1313.37     92.28 o 
 -13   8   4       39.43       56.42     38.29 o 
 -12   8   4      250.52      327.31     42.50 o 
 -11   8   4       53.32      128.21     25.88 o 
 -10   8   4     2519.52     2647.58     76.43 o 
  -9   8   4       33.84       94.91     28.08 o 
  -8   8   4       53.90      103.40     21.63 o 
  -7   8   4      774.82      760.45     44.14 o 
  -6   8   4     1802.09     1780.27     72.07 o 
  -5   8   4     7510.72     7496.16    165.30 o 
  -4   8   4      400.95      497.61     22.27 o 
  -3   8   4      164.05      241.65     20.68 o 
  -2   8   4     8562.52     8396.45    105.45 o 
  -1   8   4    10306.07    10447.97    148.87 o 
   0   8   4       30.39      101.14     18.51 o 
   1   8   4       74.36       81.54     19.04 o 
   2   8   4     4086.52     3568.06    123.95 o 
   3   8   4     3430.39     3436.09    104.12 o 
   4   8   4     1421.40     1382.86     67.16 o 
   5   8   4      148.50      139.33     29.98 o 
   6   8   4     1722.95     1474.98     75.67 o 
   7   8   4    10342.43     9388.24    225.50 o 
   8   8   4     1158.96     1158.88     79.22 o 
   9   8   4        9.67       67.06     46.52 o 
  10   8   4     1289.23     1359.35    121.95 o 
 -12   9   4     1154.78     1187.84     70.59 o 
 -11   9   4       40.06       78.30     28.41 o 
 -10   9   4     2053.15     1892.35     66.81 o 
  -9   9   4     2969.55     2856.91    108.94 o 
  -8   9   4      121.23      219.80     29.30 o 
  -7   9   4     2082.05     1925.77     69.95 o 
  -6   9   4     1165.87     1403.67    144.99 o 
  -5   9   4      609.31      714.39     47.26 o 
  -4   9   4      765.35      840.44     47.56 o 
  -3   9   4     2039.29     1944.18     40.45 o 
  -2   9   4      487.73      596.33     23.51 o 
  -1   9   4     3325.68     3157.56     63.12 o 
   0   9   4     4882.90     4865.90     92.94 o 
   1   9   4    16494.03    16245.20    277.01 o 
   2   9   4     7820.08     7518.70    164.69 o 
   3   9   4     1076.53     1065.27     59.12 o 
   4   9   4     8086.59     7927.58    183.20 o 
   5   9   4     4261.22     3968.52    125.88 o 
   6   9   4     1699.18     1711.39     83.12 o 
   7   9   4      127.86      225.66     49.05 o 
   8   9   4      526.67      606.65     61.06 o 
   9   9   4      958.80      901.72     78.51 o 
  10   9   4       20.49      130.21     55.91 o 
 -12  10   4       59.47       75.11     33.38 o 
 -11  10   4        8.96       36.10     27.14 o 
 -10  10   4      107.87       74.78     27.89 o 
  -9  10   4      241.06      257.18     52.66 o 
  -8  10   4     1127.78     1309.83     80.49 o 
  -7  10   4     1831.69     1724.59     75.81 o 
  -6  10   4      176.50      244.18     33.90 o 
  -5  10   4     2399.89     2341.45     86.47 o 
  -4  10   4       45.27       89.34     20.10 o 
  -3  10   4     3362.06     3365.01     92.33 o 
  -2  10   4      853.09      935.20     31.82 o 
  -1  10   4     1314.82     1392.96     41.48 o 
   0  10   4    10640.93    10717.45    163.53 o 
   1  10   4      138.61      133.73     19.97 o 
   2  10   4       58.52      199.99    120.97 o 
   3  10   4     1442.15     1455.77     68.31 o 
   4  10   4        1.08       50.19     20.33 o 
   5  10   4     3704.22     3542.07    119.76 o 
   6  10   4     2804.49     2586.82    106.63 o 
   7  10   4     1769.65     1638.49     88.07 o 
   8  10   4     2464.01     2466.74    111.58 o 
   9  10   4     1009.77      972.04    131.99 o 
 -11  11   4     1174.27     1450.10     80.12 o 
 -10  11   4      622.78      627.37     53.67 o 
  -9  11   4        5.72        2.79     22.12 o 
  -8  11   4      683.52      669.11     59.69 o 
  -7  11   4     1391.59     1427.34     76.40 o 
  -6  11   4     4696.19     4293.81    133.22 o 
  -5  11   4      110.00      146.64     26.57 o 
  -4  11   4     1057.39     1006.90     69.18 o 
  -3  11   4       91.17      137.77     31.24 o 
  -2  11   4     2250.10     2279.54     73.15 o 
  -1  11   4     3409.21     3337.99     70.24 o 
   0  11   4     2864.88     2773.19     70.89 o 
   1  11   4      784.42      744.42     50.41 o 
   2  11   4     9595.18     9182.23    196.46 o 
   3  11   4     4473.63     4193.78    124.59 o 
   4  11   4      958.42      954.76     63.77 o 
   5  11   4       18.50      132.07     29.46 o 
   6  11   4     4727.47     4630.60    148.15 o 
   7  11   4      601.29      692.24     61.15 o 
   8  11   4      195.18      285.63     56.50 o 
 -11  12   4       12.64       17.80     31.78 o 
 -10  12   4        1.22       53.59     30.43 o 
  -9  12   4       17.91       14.66     31.39 o 
  -8  12   4     3524.27     3630.41    133.42 o 
  -7  12   4       85.72      122.43     40.20 o 
  -6  12   4       37.35       69.17     19.76 o 
  -5  12   4      315.70      346.13     61.44 o 
  -4  12   4     1053.27     1028.35     71.99 o 
  -3  12   4     1770.49     1615.15     89.71 o 
  -2  12   4      651.94      718.26     65.82 o 
  -1  12   4     3555.78     3594.06     75.98 o 
   0  12   4     6299.83     6180.42    118.78 o 
   1  12   4      148.02      260.70     41.74 o 
   2  12   4     1189.92     1238.70     51.23 o 
   3  12   4      332.44      348.38     39.07 o 
   4  12   4     2294.92     2281.49     94.14 o 
   5  12   4     2085.10     1850.64     88.64 o 
   6  12   4      721.38      942.85    114.64 o 
   7  12   4      919.23     1027.09    109.37 o 
   8  12   4     1957.38     1950.10    125.07 o 
 -10  13   4      168.76      193.35     46.41 o 
  -9  13   4      460.88      433.78     64.87 o 
  -8  13   4        1.53       51.46     29.79 o 
  -7  13   4      136.08      285.69     49.11 o 
  -6  13   4     8084.03     7358.40    234.60 o 
  -5  13   4        5.12       45.02     35.91 o 
  -4  13   4       58.48      151.69     30.49 o 
  -3  13   4     1115.55     1265.75     83.82 o 
  -2  13   4     5945.55     5941.91    194.94 o 
  -1  13   4       14.86      108.34     18.86 o 
   0  13   4        3.57       43.35     17.83 o 
   1  13   4     5721.46     5565.05    119.56 o 
   2  13   4     2282.05     2146.10     70.95 o 
   3  13   4     1025.20     1136.99     68.64 o 
   4  13   4      480.77      568.65     60.10 o 
   5  13   4     2353.58     2464.08    105.91 o 
   6  13   4     1229.17     1391.18     86.59 o 
   7  13   4      222.34      383.87     62.71 o 
  -9  14   4      238.96      259.29     50.12 o 
  -8  14   4     1301.24     1433.79    102.16 o 
  -7  14   4     2129.72     1991.34    116.12 o 
  -6  14   4        4.50       56.80     29.55 o 
  -5  14   4      285.75      353.81     54.94 o 
  -4  14   4      276.30      384.39     50.63 o 
  -3  14   4        1.02       75.18     26.24 o 
  -2  14   4        6.25       53.83     25.77 o 
  -1  14   4     4206.30     4380.93    169.60 o 
   0  14   4     3829.81     3754.26    108.77 o 
   1  14   4      920.23     1033.63     51.18 o 
   2  14   4      299.05      378.06     34.02 o 
   3  14   4       74.16      136.40     31.93 o 
   4  14   4      752.44      764.63     64.04 o 
   5  14   4      355.64      520.40     55.23 o 
   6  14   4       47.12       88.46     34.55 o 
  -8  15   4      665.89      621.90     86.08 o 
  -7  15   4     1795.21     1802.22    113.11 o 
  -6  15   4      408.37      479.66     92.15 o 
  -5  15   4     1488.60     1472.98    100.67 o 
  -4  15   4     1216.92     1077.71    113.08 o 
  -3  15   4      673.16      871.58    110.72 o 
  -2  15   4      795.80      879.24     77.57 o 
  -1  15   4     3388.09     3349.58    149.41 o 
   0  15   4      870.88      940.45     83.73 o 
   1  15   4     2272.51     2549.13     79.71 o 
   2  15   4     1233.50     1216.12     59.84 o 
   3  15   4      217.77      308.07     42.04 o 
   4  15   4      666.81      749.94     62.86 o 
   5  15   4      826.72      976.46    106.33 o 
  -6  16   4       26.34      125.65     38.40 o 
  -5  16   4     1031.63     1083.35     91.76 o 
  -4  16   4       53.17      145.27     43.55 o 
  -3  16   4       69.16      163.79     46.58 o 
  -2  16   4        5.95       72.91     44.56 o 
  -1  16   4     2469.00     2613.69    135.04 o 
   0  16   4      156.02      240.83     50.35 o 
   1  16   4     1509.61     1668.89    163.38 o 
   2  16   4      395.05      479.19     40.19 o 
   3  16   4        5.74      113.76     30.21 o 
  -4  17   4      116.48      216.60     59.41 o 
  -3  17   4      972.02      853.64     85.34 o 
  -2  17   4      771.43      951.52     86.41 o 
  -1  17   4     1217.99     1202.39    142.45 o 
   0  17   4      161.24      252.19     49.48 o 
   1  17   4      230.81      359.16     81.69 o 
 -13   0   5      388.72      504.31     97.89 o 
 -11   0   5      580.69      598.15     96.54 o 
  -9   0   5      886.59     1016.65     66.02 o 
  -7   0   5      379.69      460.33     31.40 o 
  -5   0   5    77736.88    78699.81   1734.38 o 
  -3   0   5     3423.76     3318.89    133.34 o 
  -1   0   5    58403.85    58462.15    984.90 o 
   1   0   5     3761.87     3894.76    180.26 o 
   3   0   5     5723.90     6537.17    273.42 o 
   5   0   5     1870.73     1786.36    145.83 o 
   7   0   5    14806.49    15857.85    561.70 o 
   9   0   5      457.08      892.51    128.27 o 
  11   0   5      482.31      899.26    136.37 o 
 -14   1   5        0.14      131.15     44.33 o 
 -13   1   5      606.24      784.89     84.61 o 
 -12   1   5      722.55      697.66     76.16 o 
 -11   1   5     2547.79     2708.90    134.05 o 
 -10   1   5     4421.31     4386.87    100.96 o 
  -9   1   5      223.50      300.70     18.45 o 
  -8   1   5     1522.12     1470.39     44.96 o 
  -7   1   5    25973.70    25533.23    277.56 o 
  -6   1   5     3940.83     3763.54     75.91 o 
  -5   1   5     5079.74     4994.88     85.60 o 
  -4   1   5      825.93      800.39     27.15 o 
  -3   1   5     2138.51     2332.02     52.35 o 
  -2   1   5      647.59      604.16     25.75 o 
  -1   1   5      738.71      804.36     31.29 o 
   0   1   5     4435.44     4541.85     89.14 o 
   1   1   5   106718.49    98817.52   1637.46 o 
   2   1   5     7359.66     7519.63    245.07 o 
   3   1   5     4600.44     4864.88    161.58 o 
   4   1   5       68.68      139.46     34.97 o 
   5   1   5     5467.45     5447.87    224.48 o 
   6   1   5     2884.48     2982.38    282.87 o 
   7   1   5      468.87      599.22     74.18 o 
   8   1   5      236.41      293.74     55.43 o 
   9   1   5      750.91     1188.24    184.31 o 
  10   1   5      531.53      737.25     85.83 o 
  11   1   5      742.77      967.49     97.95 o 
 -14   2   5      218.55      287.41     73.59 o 
 -13   2   5     1378.96     1328.69    144.81 o 
 -12   2   5      534.72      709.00     76.56 o 
 -11   2   5     2241.07     2319.24    123.37 o 
 -10   2   5     2155.42     1972.52     53.99 o 
  -9   2   5       55.86       90.91     15.03 o 
  -8   2   5       33.61       87.16     17.83 o 
  -7   2   5      149.22      202.69     16.57 o 
  -6   2   5    15753.93    15933.94    177.90 o 
  -5   2   5    14484.30    14204.68    193.17 o 
  -4   2   5    50320.52    53612.14    635.84 o 
  -3   2   5     9316.60     9984.73    146.08 o 
  -2   2   5     3817.38     3871.64     75.34 o 
  -1   2   5    22486.36    22502.41    295.09 o 
   0   2   5    34135.91    34563.13    436.21 o 
   1   2   5      107.37      170.34     75.64 o 
   2   2   5    15726.82    15735.44    336.08 o 
   3   2   5     6287.05     6186.99    186.86 o 
   4   2   5     1629.79     1628.69    125.23 o 
   5   2   5      328.04      392.76     56.57 o 
   6   2   5     3501.64     3347.22    275.45 o 
   7   2   5     5149.17     5342.10    200.69 o 
   8   2   5      534.47      670.48     76.53 o 
   9   2   5      297.55      382.98     61.58 o 
  10   2   5     1249.21     1213.08    111.06 o 
  11   2   5       80.75      316.70     59.36 o 
 -14   3   5      657.53      711.47     85.52 o 
 -13   3   5      153.87      266.97     54.49 o 
 -12   3   5     1326.10     1253.24     74.96 o 
 -11   3   5       57.77       90.75     20.37 o 
 -10   3   5      278.07      303.20     25.14 o 
  -9   3   5     2022.58     1956.21     95.38 o 
  -8   3   5     1038.76     1055.55     52.01 o 
  -7   3   5     4292.72     4217.08    108.84 o 
  -6   3   5    24740.61    24384.71    385.23 o 
  -5   3   5     1047.72      957.02     43.61 o 
  -4   3   5    11554.98    12731.28    176.06 o 
  -3   3   5     3602.18     4190.73     77.73 o 
  -2   3   5     1887.37     1778.60     50.57 o 
  -1   3   5     1957.19     1940.04     51.53 o 
   0   3   5    28106.27    28921.39    424.07 o 
   1   3   5     2533.14     2543.27     71.34 o 
   2   3   5    23989.27    24101.14    329.37 o 
   3   3   5       70.82       99.50     26.79 o 
   4   3   5      512.96      515.09     47.40 o 
   5   3   5       29.66       43.49     24.88 o 
   6   3   5    12436.66    12316.56    267.35 o 
   7   3   5     1116.16     1225.83     99.41 o 
   8   3   5     1284.44     1316.04     92.51 o 
   9   3   5      710.25      819.46    131.25 o 
  10   3   5      821.62     1084.29    103.33 o 
  11   3   5      324.71      525.84     79.00 o 
 -14   4   5        3.68      111.20     42.82 o 
 -13   4   5      737.02      884.17     90.40 o 
 -12   4   5     2664.97     2683.97     89.92 o 
 -11   4   5     1061.81     1036.75     46.41 o 
 -10   4   5        1.78       36.55     22.36 o 
  -9   4   5     2453.85     2496.80    102.12 o 
  -8   4   5     1120.93     1157.13     56.26 o 
  -7   4   5      140.22      243.25     26.44 o 
  -6   4   5     9965.91     9609.95    188.04 o 
  -5   4   5     3764.42     3824.28     97.95 o 
  -4   4   5    18443.50    17365.15    285.37 o 
  -3   4   5     2419.68     2302.22     53.85 o 
  -2   4   5    12137.57    12294.81    263.88 o 
  -1   4   5     2531.16     2677.38     62.95 o 
   0   4   5    32869.45    32921.00    415.71 o 
   1   4   5       57.88      113.93     19.54 o 
   2   4   5     5533.71     5306.97    103.68 o 
   3   4   5      346.33      420.58     29.23 o 
   4   4   5      326.66      352.21     39.91 o 
   5   4   5     3580.56     3376.05    118.62 o 
   6   4   5     4386.02     4419.40    155.96 o 
   7   4   5      346.25      432.19     53.19 o 
   8   4   5     1615.77     1819.06    100.39 o 
   9   4   5      555.01      609.82     64.93 o 
  10   4   5      423.00      544.07     62.99 o 
 -14   5   5      648.53      951.94     97.56 o 
 -13   5   5        1.95       64.56     29.74 o 
 -12   5   5       92.62       91.80     23.44 o 
 -11   5   5     3015.24     2840.92     76.80 o 
 -10   5   5     2249.43     2229.56     63.96 o 
  -9   5   5      973.96      950.42     48.24 o 
  -8   5   5     3163.29     2817.65    145.99 o 
  -7   5   5     1031.81      993.40     51.59 o 
  -6   5   5    23307.98    23693.60    384.00 o 
  -5   5   5      952.64     1001.54     46.59 o 
  -4   5   5       57.52      217.67     38.28 o 
  -3   5   5     9946.09    10521.57    159.28 o 
  -2   5   5     1709.08     1729.15     48.60 o 
  -1   5   5     2498.21     2505.11     85.33 o 
   0   5   5    12658.71    12581.53    259.20 o 
   1   5   5    17785.61    17680.02    263.97 o 
   2   5   5     4537.20     4414.83    119.12 o 
   3   5   5      379.35      444.20     81.15 o 
   4   5   5        2.22       27.20     18.57 o 
   5   5   5     5750.72     5361.03    153.83 o 
   6   5   5      851.87      832.97     67.30 o 
   7   5   5     1151.61     1245.50     83.89 o 
   8   5   5     3576.33     3278.79    132.88 o 
   9   5   5       18.40      105.80     37.92 o 
  10   5   5       72.26      218.91     65.20 o 
 -13   6   5       16.90       76.12     27.96 o 
 -12   6   5     3177.47     3263.28     87.73 o 
 -11   6   5      823.86      804.71     45.20 o 
 -10   6   5     4851.28     4373.09    150.30 o 
  -9   6   5      923.91      979.07     51.27 o 
  -8   6   5     2789.41     3004.75     99.35 o 
  -7   6   5      369.63      337.33     35.25 o 
  -6   6   5        2.48       52.40     14.84 o 
  -5   6   5    25079.68    25799.89    411.40 o 
  -4   6   5     4943.99     5116.23     92.46 o 
  -3   6   5      158.05      323.12     21.95 o 
  -2   6   5     3335.89     3195.23     63.80 o 
  -1   6   5    27977.25    29083.90    338.34 o 
   0   6   5     1102.86     1046.64     34.52 o 
   1   6   5     4092.83     4201.50    110.76 o 
   2   6   5     3466.12     3207.03    138.55 o 
   3   6   5      717.75      664.65     51.48 o 
   4   6   5     8230.55     7743.07    184.73 o 
   5   6   5     4274.76     4042.96    131.06 o 
   6   6   5     1851.51     1742.56     88.40 o 
   7   6   5     2819.75     2729.35    115.58 o 
   8   6   5      421.97      546.99     72.60 o 
   9   6   5      869.32     1077.97     86.20 o 
  10   6   5        5.37       86.57     36.42 o 
 -13   7   5      438.41      587.00     53.86 o 
 -12   7   5      813.55      823.18     55.85 o 
 -11   7   5      710.62      872.36     48.03 o 
 -10   7   5       45.36      124.02     23.50 o 
  -9   7   5      444.41      505.28     40.48 o 
  -8   7   5     3748.35     3652.61    114.75 o 
  -7   7   5     5146.16     4889.17    132.60 o 
  -6   7   5     1118.71     1097.82     65.10 o 
  -5   7   5      566.25      565.18     49.31 o 
  -4   7   5     7424.97     6947.00    152.35 o 
  -3   7   5      879.40      853.63     40.34 o 
  -2   7   5     2608.78     2410.13     59.20 o 
  -1   7   5      714.05      744.01     46.11 o 
   0   7   5      304.56      367.27     31.95 o 
   1   7   5    15174.45    13262.69    756.97 o 
   2   7   5      200.15      227.31     30.32 o 
   3   7   5      948.25      906.94     57.73 o 
   4   7   5     1872.32     1720.14     78.82 o 
   5   7   5     6039.79     5440.03    155.30 o 
   6   7   5     3666.43     3175.12    120.25 o 
   7   7   5        4.26       18.01     26.20 o 
   8   7   5      501.71      557.00     63.79 o 
   9   7   5      823.05      913.69     80.18 o 
  10   7   5     2354.52     2303.53    124.62 o 
 -13   8   5      978.37     1096.74     67.79 o 
 -12   8   5      338.49      423.31     38.36 o 
 -11   8   5     2141.80     2017.38     70.41 o 
 -10   8   5     5386.05     5171.81    132.04 o 
  -9   8   5     2164.14     1982.09     74.33 o 
  -8   8   5     1147.82     1044.47     53.73 o 
  -7   8   5     1178.22     1239.86     64.78 o 
  -6   8   5     1822.21     1768.08     73.39 o 
  -5   8   5     2736.90     2669.94     89.03 o 
  -4   8   5      954.52      939.01     49.70 o 
  -3   8   5      203.95      367.19     22.24 o 
  -2   8   5     1782.41     1761.58     47.75 o 
  -1   8   5     5053.86     4947.87    121.93 o 
   0   8   5     6894.27     6541.77    144.26 o 
   1   8   5      251.29      328.54     33.67 o 
   2   8   5     1771.58     1741.64     72.92 o 
   3   8   5     5758.22     5305.15    141.82 o 
   4   8   5     4732.43     4538.63    135.55 o 
   5   8   5      189.51      282.79     40.10 o 
   6   8   5      215.40      273.89     41.54 o 
   7   8   5     2576.14     2488.83    159.84 o 
   8   8   5       54.38       89.58     34.60 o 
   9   8   5      166.04      201.69     44.97 o 
 -12   9   5      332.68      394.54     44.69 o 
 -11   9   5       41.17      125.88     25.15 o 
 -10   9   5      193.67      209.27     37.61 o 
  -9   9   5     1210.54     1226.10     88.89 o 
  -8   9   5     2363.80     2441.26    109.64 o 
  -7   9   5     1014.31     1179.21     64.78 o 
  -6   9   5     2854.45     2670.71    162.16 o 
  -5   9   5     6149.89     6071.27    150.73 o 
  -4   9   5    13799.23    13212.83    252.07 o 
  -3   9   5       79.21      237.32     58.47 o 
  -2   9   5     2025.54     2079.76    100.29 o 
  -1   9   5      266.20      353.72     28.07 o 
   0   9   5      483.86      591.73     42.25 o 
   1   9   5     2641.83     2394.24     84.73 o 
   2   9   5       12.74       44.34     22.86 o 
   3   9   5      194.10      240.52     34.37 o 
   4   9   5     1166.41     1165.23     70.96 o 
   5   9   5      114.86      186.29     35.01 o 
   6   9   5     4341.37     3727.15    133.38 o 
   7   9   5      904.69      818.71     69.90 o 
   8   9   5      645.06      645.30     67.25 o 
   9   9   5      882.85      884.48     79.08 o 
 -12  10   5      384.77      443.71     49.25 o 
 -11  10   5     2589.20     2661.56    133.69 o 
 -10  10   5     1216.10     1297.53     69.35 o 
  -9  10   5     5439.59     5077.97    141.78 o 
  -8  10   5     1850.30     1716.35    100.66 o 
  -7  10   5       95.35      202.85     32.62 o 
  -6  10   5       85.46      163.48     29.72 o 
  -5  10   5      814.02      983.79     63.94 o 
  -4  10   5     1419.26     1491.95     94.54 o 
  -3  10   5     5409.80     5316.80    137.71 o 
  -2  10   5     2631.98     2632.96     71.89 o 
  -1  10   5        3.19       55.22     30.31 o 
   0  10   5     3046.54     2921.45    101.41 o 
   1  10   5      409.90      464.76     41.52 o 
   2  10   5     3407.44     3357.40    159.14 o 
   3  10   5     1777.72     1830.17    137.66 o 
   4  10   5     2071.42     1943.03     88.20 o 
   5  10   5     5624.23     5179.37    156.69 o 
   6  10   5       28.22       61.80     25.53 o 
   7  10   5        4.30       67.02     26.17 o 
   8  10   5      225.68      319.11     48.83 o 
 -11  11   5      241.95      311.19     44.64 o 
 -10  11   5        0.83       35.35     34.27 o 
  -9  11   5     2814.96     2657.64    139.01 o 
  -8  11   5       24.56       85.20     21.50 o 
  -7  11   5      418.93      536.11     50.96 o 
  -6  11   5     2577.90     2629.91     99.56 o 
  -5  11   5     1181.88     1202.20     64.57 o 
  -4  11   5      701.48      755.29     52.65 o 
  -3  11   5     3202.12     2798.01    177.56 o 
  -2  11   5     4104.39     3913.10    149.89 o 
  -1  11   5     6615.70     6551.50    134.06 o 
   0  11   5      442.81      580.89     72.81 o 
   1  11   5     1255.49     1256.98     64.18 o 
   2  11   5       10.88      103.84     25.21 o 
   3  11   5     3762.90     3746.10    123.00 o 
   4  11   5      729.58      725.31     61.69 o 
   5  11   5      597.95      614.52     58.31 o 
   6  11   5        5.13       85.57     27.54 o 
   7  11   5      713.96      725.01     67.08 o 
   8  11   5     1425.69     1434.62     94.21 o 
 -10  12   5     1155.70     1091.47     83.42 o 
  -9  12   5      765.56      799.89     70.17 o 
  -8  12   5     1764.01     1748.82     91.33 o 
  -7  12   5      681.08      799.69     52.25 o 
  -6  12   5     1166.76     1132.00     68.75 o 
  -5  12   5      981.17     1042.40     92.15 o 
  -4  12   5       11.91       59.74     61.10 o 
  -3  12   5     7430.88     7153.81    218.77 o 
  -2  12   5     1944.55     1858.12    102.39 o 
  -1  12   5       59.73      128.99     27.40 o 
   0  12   5       14.61       98.48     22.43 o 
   1  12   5      116.26      212.80     31.93 o 
   2  12   5      376.99      477.59     51.49 o 
   3  12   5       12.54       79.62     27.20 o 
   4  12   5      171.43      296.69     42.73 o 
   5  12   5     3949.37     3799.03    137.14 o 
   6  12   5      395.06      520.94     57.80 o 
   7  12   5      507.08      647.83     63.24 o 
 -10  13   5        1.22       80.83     36.96 o 
  -9  13   5     1650.24     1740.85    132.65 o 
  -8  13   5      842.38      964.09    117.12 o 
  -7  13   5      177.72      246.83     39.59 o 
  -6  13   5      459.53      578.90    105.99 o 
  -5  13   5      701.23      848.40     72.86 o 
  -4  13   5     1690.95     1711.96     98.09 o 
  -3  13   5       49.11       71.98     30.72 o 
  -2  13   5      557.32      625.01     64.67 o 
  -1  13   5     5180.09     4871.04    182.31 o 
   0  13   5      123.40      266.51     33.09 o 
   1  13   5      127.00      225.15     33.04 o 
   2  13   5       99.53      218.97     35.12 o 
   3  13   5     4993.42     4918.70    150.79 o 
   4  13   5        0.08      110.31     35.42 o 
   5  13   5       21.79      129.15     37.03 o 
   6  13   5     1567.36     1548.30     94.10 o 
  -9  14   5      179.04      134.41     38.32 o 
  -8  14   5        6.76       67.06     29.66 o 
  -7  14   5     2202.09     1907.63    247.09 o 
  -6  14   5      406.50      429.63     60.35 o 
  -5  14   5      470.93      526.54     73.59 o 
  -4  14   5      209.97      329.82     50.84 o 
  -3  14   5     4920.28     4692.65    178.51 o 
  -2  14   5     3457.85     3584.47    155.04 o 
  -1  14   5      142.47      250.11     49.96 o 
   0  14   5      627.58      682.47     73.22 o 
   1  14   5     1203.25     1219.28     71.13 o 
   2  14   5      712.93      932.70     65.39 o 
   3  14   5      213.55      396.41     46.57 o 
   4  14   5     2500.46     2642.64    112.50 o 
   5  14   5      183.75      320.60     45.36 o 
  -7  15   5        8.37       28.93     26.34 o 
  -6  15   5       23.93       63.10     32.39 o 
  -5  15   5       18.76       48.32     37.47 o 
  -4  15   5     2517.36     2540.52    127.14 o 
  -3  15   5       29.11       75.92     31.74 o 
  -2  15   5     1424.80     1566.79    101.90 o 
  -1  15   5      582.32      730.86     78.75 o 
   0  15   5      371.91      444.35     63.96 o 
   1  15   5      261.40      264.65     70.21 o 
   2  15   5      404.09      665.14     57.49 o 
   3  15   5      501.33      691.59     60.64 o 
   4  15   5     1650.93     1985.90     99.25 o 
  -6  16   5      555.00      520.18     67.60 o 
  -5  16   5       63.90      115.90     59.07 o 
  -4  16   5     1341.23     1542.65    157.98 o 
  -3  16   5      284.52      344.99     81.69 o 
  -2  16   5     4086.94     3918.43    171.59 o 
  -1  16   5      256.28      333.79     57.77 o 
   0  16   5       23.10      112.73     39.21 o 
   1  16   5        1.52      119.50     56.03 o 
   2  16   5     1112.68     1461.94    104.16 o 
  -2  17   5     1936.90     2220.46    187.01 o 
 -14   0   6      758.72      897.23    137.05 o 
 -12   0   6      231.68      286.93     76.96 o 
 -10   0   6      334.60      394.27     75.61 o 
  -8   0   6     5140.86     4717.07    129.37 o 
  -6   0   6     2568.42     2655.83     84.37 o 
  -4   0   6     1485.59     1338.78     56.36 o 
  -2   0   6     1193.71      922.61     50.91 o 
   0   0   6    39095.91    39423.69    706.30 o 
   2   0   6     3271.68     3412.72    185.66 o 
   4   0   6    40334.69    41194.36   1093.69 o 
   6   0   6       11.45       25.65     40.51 o 
   8   0   6      326.41      480.01     97.89 o 
  10   0   6     1056.35     1190.23    156.63 o 
 -14   1   6       29.64      140.78     43.66 o 
 -13   1   6       10.06       77.69     32.42 o 
 -12   1   6      177.71      234.98     52.26 o 
 -11   1   6     1234.78     1270.49     96.20 o 
 -10   1   6     1896.55     1726.26     73.19 o 
  -9   1   6     1790.06     1729.95     73.77 o 
  -8   1   6     3171.06     2998.85     87.72 o 
  -7   1   6     2820.69     2556.26    117.81 o 
  -6   1   6     7972.98     8609.79    135.09 o 
  -5   1   6       89.88      114.16     15.79 o 
  -4   1   6       66.04      106.37     12.74 o 
  -3   1   6     4473.70     4752.53    113.72 o 
  -2   1   6    56757.99    57676.62    693.34 o 
  -1   1   6    11419.85    11433.71    176.11 o 
   0   1   6     6958.15     6576.44    121.46 o 
   1   1   6       42.18       86.99     18.12 o 
   2   1   6      798.24      862.13     67.45 o 
   3   1   6     2518.29     2242.25    110.70 o 
   4   1   6     3496.61     3377.71    145.56 o 
   5   1   6        8.54       58.13     61.44 o 
   6   1   6    11859.36    11317.64    535.03 o 
   7   1   6      586.35      613.35     73.18 o 
   8   1   6       16.43      102.30     35.59 o 
   9   1   6       68.10      279.36     56.02 o 
  10   1   6     2337.83     2890.64    162.78 o 
 -14   2   6      882.46     1080.72    103.80 o 
 -13   2   6       60.26      107.50     41.72 o 
 -12   2   6      314.09      368.57     61.02 o 
 -11   2   6      462.88      492.83     47.19 o 
 -10   2   6     4047.66     3934.26     90.50 o 
  -9   2   6     2307.80     2402.96     82.45 o 
  -8   2   6     7022.39     6587.91    149.09 o 
  -7   2   6     3806.26     3783.95    218.94 o 
  -6   2   6     7440.84     7521.32    120.48 o 
  -5   2   6     2902.97     3138.19     64.44 o 
  -4   2   6    10741.86    10987.68    162.01 o 
  -3   2   6     7954.35     7746.82    126.72 o 
  -2   2   6     2983.76     2767.47     66.23 o 
  -1   2   6     9168.39     9307.57    151.98 o 
   0   2   6     9799.18     9741.89    160.30 o 
   1   2   6     6877.07     7017.11    149.46 o 
   2   2   6     1504.60     1596.82     62.69 o 
   3   2   6     4524.14     4155.65    231.90 o 
   4   2   6     7826.84     7695.33    232.91 o 
   5   2   6    18824.78    18792.57    435.55 o 
   6   2   6      595.91      601.19     72.80 o 
   7   2   6      280.46      354.68     57.67 o 
   8   2   6       89.49      139.91     44.84 o 
   9   2   6     2418.58     2463.63    245.74 o 
  10   2   6        1.01      208.69     65.82 o 
 -14   3   6       76.84      171.30     50.41 o 
 -13   3   6       77.76      137.69     45.92 o 
 -12   3   6     2075.19     1752.61    200.17 o 
 -11   3   6      909.70      992.82     66.48 o 
 -10   3   6      700.71      757.87     35.25 o 
  -9   3   6     4112.03     4015.84    115.27 o 
  -8   3   6     1886.39     1865.44     71.22 o 
  -7   3   6     5117.34     4712.65    247.84 o 
  -6   3   6     2033.10     1834.62     65.77 o 
  -5   3   6     1115.61     1205.01     33.16 o 
  -4   3   6      176.87      319.12     18.97 o 
  -3   3   6     6734.74     6858.21    116.87 o 
  -2   3   6      741.89      707.37     33.10 o 
  -1   3   6    41252.29    40989.65    514.15 o 
   0   3   6     2656.65     2555.86     67.09 o 
   1   3   6      225.76      288.05     31.30 o 
   2   3   6      375.44      378.39     30.24 o 
   3   3   6    10469.54    10442.01    273.51 o 
   4   3   6        0.33        2.74     27.10 o 
   5   3   6     6870.33     6664.60    223.17 o 
   6   3   6      240.13      322.91     57.26 o 
   7   3   6      728.71      977.23     91.42 o 
   8   3   6      235.47      343.38     60.13 o 
   9   3   6       58.92      151.18     46.43 o 
  10   3   6        1.16      131.46     40.21 o 
 -14   4   6        8.79      138.67     45.57 o 
 -13   4   6      200.90      306.29     61.75 o 
 -12   4   6      907.87      965.64     70.74 o 
 -11   4   6      786.82      867.16     43.77 o 
 -10   4   6       85.73      115.78     22.76 o 
  -9   4   6       48.94      118.17     24.37 o 
  -8   4   6      252.78      374.48     35.98 o 
  -7   4   6     8013.59     7826.60    170.60 o 
  -6   4   6     6655.00     6973.43    153.31 o 
  -5   4   6      187.32      173.70     22.13 o 
  -4   4   6     6966.27     7091.26    117.56 o 
  -3   4   6    15031.02    14248.79    205.78 o 
  -2   4   6     2556.97     2610.42     65.34 o 
  -1   4   6     6420.44     6568.02    120.01 o 
   0   4   6     9753.49     9741.77    161.28 o 
   1   4   6     4017.65     4208.58    136.40 o 
   2   4   6     1211.58     1210.96    113.09 o 
   3   4   6     5471.83     5346.93    146.99 o 
   4   4   6      906.80      910.74     65.80 o 
   5   4   6    15399.30    14936.03    306.46 o 
   6   4   6      152.63      201.15     40.85 o 
   7   4   6      348.23      327.94     69.42 o 
   8   4   6       19.53       61.80     53.67 o 
   9   4   6     1916.24     1957.12    133.17 o 
  10   4   6      428.27      574.88     82.22 o 
 -14   5   6      167.32      291.00     60.10 o 
 -13   5   6      522.47      628.66     64.58 o 
 -12   5   6     3069.21     2677.26     76.90 o 
 -11   5   6      369.44      396.68     33.15 o 
 -10   5   6     1959.91     2133.06     75.00 o 
  -9   5   6    10105.35     9859.79    293.83 o 
  -8   5   6      150.06      186.27     28.44 o 
  -7   5   6      892.25      818.04     49.24 o 
  -6   5   6    10963.04    11087.99    215.92 o 
  -5   5   6        5.08       95.46     17.49 o 
  -4   5   6     1833.59     1840.86     48.54 o 
  -3   5   6     4320.78     4343.14     88.75 o 
  -2   5   6     9782.42     9637.43    156.91 o 
  -1   5   6    27549.53    26990.12    360.03 o 
   0   5   6      537.98      676.87     35.24 o 
   1   5   6       72.14      110.63     24.06 o 
   2   5   6      106.33      135.86     27.80 o 
   3   5   6     2718.24     2750.33    102.24 o 
   4   5   6     1345.12     1404.07     76.78 o 
   5   5   6     1496.39     1368.42     83.44 o 
   6   5   6     3578.82     3321.54    130.38 o 
   7   5   6     1533.27     1668.38    103.63 o 
   8   5   6     1309.80     1371.99     94.28 o 
   9   5   6        3.45       64.12     34.06 o 
  10   5   6      861.51     1135.09    108.34 o 
 -13   6   6     1250.95     1473.09     93.87 o 
 -12   6   6      389.49      439.45     37.88 o 
 -11   6   6      815.93      967.54     47.60 o 
 -10   6   6     1042.47     1069.93     71.23 o 
  -9   6   6      562.62      554.53     47.05 o 
  -8   6   6     3991.89     3601.82    142.28 o 
  -7   6   6     7691.10     7795.46    176.86 o 
  -6   6   6      634.87      739.04     50.87 o 
  -5   6   6    10804.34    10413.26    274.12 o 
  -4   6   6       10.87       49.01     16.93 o 
  -3   6   6     6865.18     6269.12    115.87 o 
  -2   6   6       70.99       69.45     13.94 o 
  -1   6   6     1302.30     1246.61     44.37 o 
   0   6   6    13961.02    13010.82    880.94 o 
   1   6   6     1114.54     1070.00     57.67 o 
   2   6   6     2161.20     1969.34    107.88 o 
   3   6   6      754.44      860.16     60.97 o 
   4   6   6    14165.06    13525.07    281.12 o 
   5   6   6      543.38      548.86     57.25 o 
   6   6   6      151.07      214.05     42.15 o 
   7   6   6       83.10       67.18     33.35 o 
   8   6   6      285.57      369.56     62.76 o 
   9   6   6      225.37      354.36     54.72 o 
 -13   7   6      579.90      554.60     43.85 o 
 -12   7   6        0.82       52.58     22.87 o 
 -11   7   6     6519.49     5962.61    175.01 o 
 -10   7   6      239.43      240.19     31.10 o 
  -9   7   6     3650.32     3590.15    118.93 o 
  -8   7   6     3533.71     3457.24    112.47 o 
  -7   7   6    14513.02    13883.41    268.99 o 
  -6   7   6     1655.18     1618.00     69.36 o 
  -5   7   6     1012.91     1114.85     55.23 o 
  -4   7   6     2209.32     2316.15     79.82 o 
  -3   7   6     1693.89     1641.03     52.47 o 
  -2   7   6    12733.33    12859.48    199.31 o 
  -1   7   6      361.07      370.38     30.46 o 
   0   7   6      564.66      637.60     44.69 o 
   1   7   6     8015.13     7729.79    175.48 o 
   2   7   6        8.75       21.12     16.93 o 
   3   7   6      438.01      397.77     43.99 o 
   4   7   6      496.11      527.93     54.90 o 
   5   7   6      214.94      263.61     41.78 o 
   6   7   6     4971.07     4724.73    159.42 o 
   7   7   6       18.46      118.86     36.62 o 
   8   7   6      749.54      671.39     71.28 o 
   9   7   6      222.11      354.11     56.53 o 
 -13   8   6      564.44      727.62     51.25 o 
 -12   8   6       86.30      117.99     26.87 o 
 -11   8   6       71.76      109.76     34.44 o 
 -10   8   6     1066.89     1220.89     64.38 o 
  -9   8   6     1542.60     1487.94     65.35 o 
  -8   8   6     2848.88     2806.91    102.66 o 
  -7   8   6      352.16      410.16     42.22 o 
  -6   8   6      846.56      809.22     54.31 o 
  -5   8   6     9523.22     9364.84    200.06 o 
  -4   8   6     7544.02     7224.91    164.54 o 
  -3   8   6       53.20      151.13     29.46 o 
  -2   8   6     5745.43     5684.65    161.86 o 
  -1   8   6     5900.92     5737.37    147.73 o 
   0   8   6     1020.20     1036.81     56.18 o 
   1   8   6       27.88       77.01     21.72 o 
   2   8   6      337.79      358.38     40.87 o 
   3   8   6       14.31       39.24     25.16 o 
   4   8   6     1096.17     1310.21     79.47 o 
   5   8   6     2098.35     2008.02     95.88 o 
   6   8   6        3.75       83.03     28.69 o 
   7   8   6      378.79      538.15     61.58 o 
   8   8   6      379.11      380.03     57.98 o 
   9   8   6     2006.29     1978.71    119.02 o 
 -12   9   6     1611.87     1583.28     69.54 o 
 -11   9   6     2891.41     2947.35    102.85 o 
 -10   9   6     4666.63     4491.66    125.17 o 
  -9   9   6       99.44      167.73     27.49 o 
  -8   9   6     9814.61     9049.34    293.60 o 
  -7   9   6     4207.43     4177.95    127.65 o 
  -6   9   6     2076.31     1847.08     80.04 o 
  -5   9   6      147.60      265.79     71.72 o 
  -4   9   6       40.94       91.36     34.11 o 
  -3   9   6     2746.14     2477.83    111.67 o 
  -2   9   6     1800.76     1931.18     62.73 o 
  -1   9   6     1649.58     1671.63     61.02 o 
   0   9   6     1689.56     1663.85     71.52 o 
   1   9   6     6410.26     6242.64    156.44 o 
   2   9   6      982.54     1119.01     67.67 o 
   3   9   6     4652.38     4600.87    155.13 o 
   4   9   6       18.82       63.21     30.81 o 
   5   9   6      720.82      923.94     72.38 o 
   6   9   6      551.64      540.77     58.85 o 
   7   9   6      112.04      177.91     40.40 o 
   8   9   6      162.35      259.99     50.12 o 
 -12  10   6     1217.87     1331.46     76.41 o 
 -11  10   6      185.73      245.18     38.88 o 
 -10  10   6      217.66      261.33     35.46 o 
  -9  10   6      186.82      253.49     34.30 o 
  -8  10   6      220.82      339.57     45.03 o 
  -7  10   6      671.35      657.88     55.45 o 
  -6  10   6     7587.15     7219.15    256.49 o 
  -5  10   6     3972.49     3752.01    117.37 o 
  -4  10   6     9998.82     9338.13    390.56 o 
  -3  10   6     2476.38     2581.13    119.42 o 
  -2  10   6     5382.09     5577.74    147.82 o 
  -1  10   6      609.76      808.05     45.83 o 
   0  10   6     2643.85     2749.30     95.02 o 
   1  10   6      138.33      213.44     32.82 o 
   2  10   6     1339.57     1408.77     86.36 o 
   3  10   6     1628.69     1484.05     77.75 o 
   4  10   6       32.50      130.80     28.12 o 
   5  10   6     1290.09     1471.22     89.63 o 
   6  10   6       42.43      166.00     34.83 o 
   7  10   6     1971.59     1953.18    111.04 o 
   8  10   6      190.57      237.60     41.62 o 
 -11  11   6      155.93      172.30     51.59 o 
 -10  11   6     2431.28     2471.77    168.48 o 
  -9  11   6     2678.55     2718.74    124.74 o 
  -8  11   6     2238.99     1992.72    142.37 o 
  -7  11   6      551.10      644.52     80.89 o 
  -6  11   6     5877.65     5524.40    168.18 o 
  -5  11   6      893.39      967.28     85.74 o 
  -4  11   6     1887.39     1726.95    105.99 o 
  -3  11   6       44.57      137.90     36.12 o 
  -2  11   6      264.33      319.77     46.85 o 
  -1  11   6      491.17      673.62     65.48 o 
   0  11   6     4052.02     4207.48    124.01 o 
   1  11   6      799.41      987.47     63.15 o 
   2  11   6      551.52      717.15     56.70 o 
   3  11   6     1213.66     1293.46     81.01 o 
   4  11   6     1431.54     1518.78    103.97 o 
   5  11   6      194.22      253.63     42.93 o 
   6  11   6      314.87      481.99     56.82 o 
   7  11   6       37.86      179.30     36.33 o 
 -10  12   6      729.22      900.94     75.91 o 
  -9  12   6       27.19      101.67     53.85 o 
  -8  12   6        6.27       69.67     21.79 o 
  -7  12   6     1522.34     1660.72     95.02 o 
  -6  12   6     3652.51     3562.61    216.71 o 
  -5  12   6     1430.55     1295.35    104.98 o 
  -4  12   6     2219.73     2006.14    108.35 o 
  -3  12   6     2669.63     2494.67    122.92 o 
  -2  12   6      282.08      275.98     48.04 o 
  -1  12   6      508.89      649.26     52.70 o 
   0  12   6      869.04     1013.53     53.73 o 
   1  12   6       71.87      134.67     34.93 o 
   2  12   6     2419.56     2409.10     99.74 o 
   3  12   6       25.18       64.90     25.48 o 
   4  12   6       78.45      160.38     34.66 o 
   5  12   6       59.72      147.33     34.91 o 
   6  12   6      904.82     1137.64     83.00 o 
  -9  13   6     1341.30     1415.30    114.95 o 
  -8  13   6      115.61      130.66     37.63 o 
  -7  13   6     2019.29     1790.78    105.38 o 
  -6  13   6      310.30      370.58     51.75 o 
  -5  13   6      316.71      391.09     53.58 o 
  -4  13   6     6352.88     6077.00    208.60 o 
  -3  13   6        2.53       35.63     26.34 o 
  -2  13   6        4.19      132.06     33.25 o 
  -1  13   6       52.12      161.50     38.41 o 
   0  13   6     3866.86     3886.47    154.47 o 
   1  13   6     2109.97     2299.53     96.25 o 
   2  13   6      380.34      505.24     56.07 o 
   3  13   6      183.67      302.00     43.65 o 
   4  13   6     1884.98     1732.96     91.93 o 
   5  13   6       25.33       98.50     32.14 o 
  -8  14   6       46.88      101.48     32.77 o 
  -7  14   6      222.49      358.38     56.50 o 
  -6  14   6      141.66      266.41     49.37 o 
  -5  14   6     6311.75     5562.76    201.57 o 
  -4  14   6       47.03      116.73     36.27 o 
  -3  14   6      230.60      226.40     48.69 o 
  -2  14   6     1391.63     1430.76    106.69 o 
  -1  14   6      694.51      871.48     84.97 o 
   0  14   6      244.62      366.64    114.09 o 
   1  14   6      149.10      477.62     60.63 o 
   2  14   6     4297.69     4060.52    167.16 o 
   3  14   6      802.91     1096.47     76.89 o 
   4  14   6       98.46      202.07     70.13 o 
  -7  15   6      666.16      672.62     73.14 o 
  -6  15   6      586.28      426.00     88.44 o 
  -5  15   6      197.17      351.54     55.12 o 
  -4  15   6      347.83      568.38     88.78 o 
  -3  15   6     1291.13     1323.78    100.34 o 
  -2  15   6      362.16      427.24     62.07 o 
  -1  15   6      200.03      363.11     58.85 o 
   0  15   6       24.95      140.82     40.87 o 
   1  15   6     3820.08     3880.58    249.79 o 
   2  15   6      118.13      208.52     37.15 o 
   3  15   6      333.99      565.55     58.53 o 
  -5  16   6     2099.34     2206.96    183.63 o 
  -4  16   6      513.58      638.66    114.09 o 
  -3  16   6      535.26      660.70     76.01 o 
  -2  16   6      262.75      376.13     59.91 o 
  -1  16   6       23.41      145.89     45.28 o 
   0  16   6      613.27      716.13     83.77 o 
   1  16   6     1104.68     1350.02    115.04 o 
 -13   0   7     4602.64     4235.69    271.40 o 
 -11   0   7      827.32     1141.63    133.67 o 
  -9   0   7      184.74      182.96     60.76 o 
  -7   0   7        0.02       50.07     44.90 o 
  -5   0   7     7309.34     7037.49    170.86 o 
  -3   0   7    14516.05    15065.23    308.82 o 
  -1   0   7      168.35      204.69     29.07 o 
   1   0   7     7363.31     6875.50    192.35 o 
   3   0   7     5263.61     5198.41    261.95 o 
   5   0   7      177.08       77.64     49.28 o 
   7   0   7      469.35      558.32    103.97 o 
   9   0   7     4769.43     4162.78    280.85 o 
 -14   1   7        5.79       71.29     35.07 o 
 -13   1   7      873.72      934.74     94.75 o 
 -12   1   7     1023.64     1117.88    156.63 o 
 -11   1   7    10836.99    10782.84    316.68 o 
 -10   1   7      737.97      918.02     82.34 o 
  -9   1   7      542.48      625.60     66.71 o 
  -8   1   7      310.75      404.54     35.77 o 
  -7   1   7     4762.42     4874.14    119.23 o 
  -6   1   7     1965.00     1933.99     51.48 o 
  -5   1   7     4560.42     4663.01     90.49 o 
  -4   1   7      573.90      524.30     28.06 o 
  -3   1   7     8325.25     8047.31    160.00 o 
  -2   1   7      646.88      680.88     33.66 o 
  -1   1   7     1208.80     1302.92     46.73 o 
   0   1   7       20.33       52.90     12.01 o 
   1   1   7     1748.38     1695.55     58.82 o 
   2   1   7     1109.74     1102.37     60.61 o 
   3   1   7    31471.21    31959.63   1033.94 o 
   4   1   7     6950.38     7071.78    231.18 o 
   5   1   7     1467.82     1662.56    115.38 o 
   6   1   7       25.46      120.29     37.81 o 
   7   1   7     1328.26     1687.58    121.97 o 
   8   1   7     1584.61     1797.55    129.58 o 
   9   1   7     1152.39     1322.84    115.93 o 
 -14   2   7      943.17      941.86    100.01 o 
 -13   2   7      698.61      985.87     98.43 o 
 -12   2   7     2381.42     2556.65    140.06 o 
 -11   2   7      655.12      523.39     68.09 o 
 -10   2   7      391.15      422.22     61.10 o 
  -9   2   7     5533.03     5615.10    140.07 o 
  -8   2   7      137.07      189.89     25.81 o 
  -7   2   7     1046.50      987.51     50.17 o 
  -6   2   7     2803.90     2714.24     68.89 o 
  -5   2   7     9889.86     9956.92    155.20 o 
  -4   2   7      193.81      290.36     21.19 o 
  -3   2   7      762.00      749.19     33.41 o 
  -2   2   7    14549.44    15080.90    223.28 o 
  -1   2   7     1173.74     1220.23     45.64 o 
   0   2   7      908.52      941.24     41.95 o 
   1   2   7     6782.14     6463.54    130.03 o 
   2   2   7     9274.20     8788.50    189.02 o 
   3   2   7     2277.74     2177.27    124.92 o 
   4   2   7     5501.87     5470.55    199.04 o 
   5   2   7     1364.85     1348.65    104.52 o 
   6   2   7       62.13      118.37     47.93 o 
   7   2   7       38.16      145.53     45.23 o 
   8   2   7     1023.26     1177.85    107.73 o 
   9   2   7     1804.92     2087.48    177.22 o 
 -14   3   7        0.09      111.64     40.21 o 
 -13   3   7      199.87      302.74     58.71 o 
 -12   3   7     4278.34     3732.53    175.00 o 
 -11   3   7      337.25      401.13     45.52 o 
 -10   3   7     1001.92     1230.44     94.76 o 
  -9   3   7     1297.60     1290.36     91.90 o 
  -8   3   7     1466.73     1378.27     62.40 o 
  -7   3   7     1471.74     1385.75     61.20 o 
  -6   3   7     4129.85     4160.52    110.77 o 
  -5   3   7     5867.99     5940.34    105.70 o 
  -4   3   7    12676.84    12711.93    190.19 o 
  -3   3   7     6255.67     6240.00    115.66 o 
  -2   3   7     4051.19     4197.07    104.66 o 
  -1   3   7     1204.49     1092.88     43.37 o 
   0   3   7      886.96      921.45     42.57 o 
   1   3   7      577.75      680.52     57.60 o 
   2   3   7     1597.05     1623.02     67.62 o 
   3   3   7       53.03       52.40     29.84 o 
   4   3   7     9498.51     8647.38    260.27 o 
   5   3   7      409.13      380.80     61.44 o 
   6   3   7       73.28      103.04     34.94 o 
   7   3   7      185.90      367.33    112.07 o 
   8   3   7     4585.14     4532.64    203.05 o 
   9   3   7       31.34      125.23     45.35 o 
 -14   4   7      332.42      428.48     71.50 o 
 -13   4   7      622.08      627.57     95.19 o 
 -12   4   7     1516.49     1602.88     87.45 o 
 -11   4   7     2263.95     2179.88     96.01 o 
 -10   4   7     3613.65     3541.62    115.76 o 
  -9   4   7      863.20      875.88     63.27 o 
  -8   4   7      513.15      458.27     40.24 o 
  -7   4   7     2841.10     2656.93     89.51 o 
  -6   4   7     7154.09     6753.34    182.39 o 
  -5   4   7        4.13      250.01    197.47 o 
  -4   4   7      774.41      858.82     34.54 o 
  -3   4   7      626.13      603.71     32.33 o 
  -2   4   7     4789.21     4622.08     98.50 o 
  -1   4   7     4953.09     4862.02    103.79 o 
   0   4   7      201.81      272.75     24.02 o 
   1   4   7      766.52      809.10     50.36 o 
   2   4   7    17387.15    16724.73    379.94 o 
   3   4   7      737.82      652.43     70.05 o 
   4   4   7     1002.85      885.63     83.29 o 
   5   4   7     1782.99     1741.35    114.80 o 
   6   4   7       45.85      156.42     40.21 o 
   7   4   7       16.16       99.35     38.82 o 
   8   4   7      519.17      539.31     77.55 o 
   9   4   7      655.10      792.00    179.24 o 
 -14   5   7       31.49       79.39     41.57 o 
 -13   5   7        5.75       85.50     43.24 o 
 -12   5   7     2077.88     1922.60     96.14 o 
 -11   5   7     1721.04     1750.52     70.67 o 
 -10   5   7     1849.55     1833.08     81.66 o 
  -9   5   7      257.18      309.46     37.26 o 
  -8   5   7        0.06       50.30     33.02 o 
  -7   5   7     6098.40     5493.45    264.79 o 
  -6   5   7      554.99      563.51     42.15 o 
  -5   5   7     2000.26     1969.70     73.66 o 
  -4   5   7    20101.22    20062.28    331.06 o 
  -3   5   7      972.13      956.49     39.76 o 
  -2   5   7     2063.08     1903.80    111.28 o 
  -1   5   7    16613.78    16262.11    244.92 o 
   0   5   7     4919.70     4738.56    104.75 o 
   1   5   7      587.90      476.48     54.87 o 
   2   5   7      365.01      404.81     55.37 o 
   3   5   7     9533.58     9568.58    272.15 o 
   4   5   7     3193.31     3068.80    147.01 o 
   5   5   7        2.83       64.37     32.09 o 
   6   5   7      108.67      145.46     47.97 o 
   7   5   7      656.35      861.19    122.87 o 
   8   5   7     1220.83     1287.34    155.28 o 
   9   5   7      496.44      650.04     87.26 o 
 -13   6   7     1814.24     1696.56     97.43 o 
 -12   6   7      219.38      168.28     38.83 o 
 -11   6   7      260.66      343.44     50.57 o 
 -10   6   7     4103.57     3975.75    128.01 o 
  -9   6   7      467.33      561.83     48.14 o 
  -8   6   7     8072.62     7658.50    271.00 o 
  -7   6   7     1663.08     1653.24     73.52 o 
  -6   6   7     8622.70     8467.71    186.47 o 
  -5   6   7     4476.31     4120.09    115.91 o 
  -4   6   7     3505.39     3513.41    104.03 o 
  -3   6   7     8976.93     8942.62    154.65 o 
  -2   6   7     2092.10     2050.92     62.09 o 
  -1   6   7      513.64      501.94     51.00 o 
   0   6   7     5026.29     4831.81    134.36 o 
   1   6   7     3411.00     3057.26    242.37 o 
   2   6   7     7064.73     6809.42    211.84 o 
   3   6   7     1908.42     1873.26     88.58 o 
   4   6   7      576.90      628.41     58.67 o 
   5   6   7     2740.44     2708.04    133.00 o 
   6   6   7       14.45       47.83     31.20 o 
   7   6   7     1272.52     1353.19     95.07 o 
   8   6   7        4.46      106.64     41.67 o 
 -13   7   7       75.46       98.58     37.78 o 
 -12   7   7      122.96      239.56     31.00 o 
 -11   7   7     2264.15     2205.58     84.36 o 
 -10   7   7      311.48      379.46     37.12 o 
  -9   7   7        0.15       88.58     23.04 o 
  -8   7   7      400.96      481.70     45.38 o 
  -7   7   7     1547.76     1531.73     92.16 o 
  -6   7   7    10652.53    10204.82    216.38 o 
  -5   7   7      994.14      907.72     53.70 o 
  -4   7   7     9713.35     9677.01    202.93 o 
  -3   7   7     1402.98     1386.28     62.10 o 
  -2   7   7    20419.58    20653.40    347.97 o 
  -1   7   7     1137.12     1132.27     71.58 o 
   0   7   7     2737.12     2552.59     95.19 o 
   1   7   7     2931.62     2885.35    103.89 o 
   2   7   7      926.82     1071.10     69.58 o 
   3   7   7     3328.78     3380.06    122.94 o 
   4   7   7      391.95      462.54     53.25 o 
   5   7   7      152.47      180.24     37.85 o 
   6   7   7     1254.17     1223.85     90.74 o 
   7   7   7      943.98     1060.83     85.62 o 
   8   7   7      411.98      387.53     60.09 o 
 -12   8   7     1243.42     1160.05     58.82 o 
 -11   8   7      654.54      655.19     50.88 o 
 -10   8   7       55.72      123.90     28.45 o 
  -9   8   7     3710.17     3413.75    120.09 o 
  -8   8   7     6934.76     6448.73    169.71 o 
  -7   8   7     3880.21     3488.65    172.58 o 
  -6   8   7     3106.26     3094.05    105.42 o 
  -5   8   7     5213.47     5152.47    139.11 o 
  -4   8   7      559.29      711.78     92.98 o 
  -3   8   7       41.99       63.88     26.47 o 
  -2   8   7     2037.69     2033.16     78.98 o 
  -1   8   7        2.71       40.18     18.50 o 
   0   8   7     7243.77     7060.04    150.89 o 
   1   8   7     3919.98     3896.60    123.59 o 
   2   8   7      382.73      371.50     44.40 o 
   3   8   7     1611.81     1673.15     85.67 o 
   4   8   7     4999.39     4812.99    156.61 o 
   5   8   7      494.07      543.70     60.01 o 
   6   8   7       22.13      119.73     31.07 o 
   7   8   7      404.46      408.76     57.32 o 
   8   8   7        5.92       66.88     31.55 o 
 -12   9   7       12.95      110.82     35.11 o 
 -11   9   7      526.64      693.07     53.36 o 
 -10   9   7       48.97       81.01     26.02 o 
  -9   9   7       35.91       94.80     26.26 o 
  -8   9   7       75.03      104.46     31.39 o 
  -7   9   7     1165.33     1083.94     66.28 o 
  -6   9   7     4746.21     4739.52    138.22 o 
  -5   9   7     3941.18     3854.11    118.82 o 
  -4   9   7     1573.44     1580.16     91.04 o 
  -3   9   7    16960.71    16432.66    385.30 o 
  -2   9   7    11831.16    11664.19    306.47 o 
  -1   9   7     4162.46     4083.60    106.84 o 
   0   9   7        0.47       42.08     18.03 o 
   1   9   7     3029.00     3050.86    108.68 o 
   2   9   7        4.73       44.05     20.87 o 
   3   9   7      163.66      198.14     36.13 o 
   4   9   7      631.32      765.19     66.96 o 
   5   9   7      140.08      237.52     45.86 o 
   6   9   7     1192.68     1388.98     94.94 o 
   7   9   7      117.17      203.23     43.50 o 
 -11  10   7      753.19      714.55     55.50 o 
 -10  10   7      534.95      719.66     54.04 o 
  -9  10   7     2985.19     3170.82    121.19 o 
  -8  10   7     1771.16     1780.52     86.55 o 
  -7  10   7     9991.62     9412.91    220.52 o 
  -6  10   7      454.70      546.14     48.89 o 
  -5  10   7      439.53      505.28    115.11 o 
  -4  10   7       78.51       64.79     29.11 o 
  -3  10   7      209.58      337.64     52.19 o 
  -2  10   7      132.54      281.51     57.12 o 
  -1  10   7     5747.33     5868.05    135.05 o 
   0  10   7     2502.08     2547.73     86.35 o 
   1  10   7     2707.57     2750.27    105.13 o 
   2  10   7     1377.26     1553.03    117.06 o 
   3  10   7     1204.84     1468.33     87.27 o 
   4  10   7     1244.23     1331.15    120.18 o 
   5  10   7      881.16     1049.20     81.53 o 
   6  10   7      471.27      699.38     80.05 o 
   7  10   7      257.10      371.07     54.43 o 
 -11  11   7      185.95      406.08     60.61 o 
 -10  11   7      104.89      126.04     29.93 o 
  -9  11   7      433.35      534.20     54.16 o 
  -8  11   7      473.05      468.19     50.91 o 
  -7  11   7     2406.94     2369.27     99.91 o 
  -6  11   7      131.81      146.70     53.33 o 
  -5  11   7     1955.42     1890.74    128.61 o 
  -4  11   7     4197.76     4052.62    162.70 o 
  -3  11   7     2682.14     2839.17    134.46 o 
  -2  11   7     1111.45     1181.70     91.99 o 
  -1  11   7    11154.21    11113.98    258.78 o 
   0  11   7     2992.57     3137.77     99.01 o 
   1  11   7      989.60     1084.87     70.21 o 
   2  11   7       77.55      191.62     34.83 o 
   3  11   7     2131.43     2119.83    100.84 o 
   4  11   7       42.38      136.47     34.45 o 
   5  11   7      708.62      978.17     81.20 o 
   6  11   7      442.54      546.12     62.26 o 
 -10  12   7      452.80      562.73     62.18 o 
  -9  12   7      681.82      822.63     61.39 o 
  -8  12   7     1424.09     1408.80     84.48 o 
  -7  12   7     3255.33     3010.82    139.14 o 
  -6  12   7     2283.15     2181.24    116.41 o 
  -5  12   7       12.03       46.57     25.18 o 
  -4  12   7     1289.42     1437.09     99.21 o 
  -3  12   7     2138.51     2047.85    115.45 o 
  -2  12   7      101.50      173.49     41.67 o 
  -1  12   7     1648.60     1767.58    113.25 o 
   0  12   7      103.14      201.50     36.09 o 
   1  12   7     1248.58     1290.22     77.54 o 
   2  12   7     1627.65     1704.15     90.36 o 
   3  12   7      112.42      237.00     41.56 o 
   4  12   7      669.26      724.51     68.00 o 
   5  12   7      632.88      898.05     77.22 o 
  -9  13   7     1436.29     1563.77    126.58 o 
  -8  13   7        0.72       83.77     34.43 o 
  -7  13   7      331.85      385.56     55.91 o 
  -6  13   7     2136.48     2034.71    178.57 o 
  -5  13   7       96.51      120.71     36.72 o 
  -4  13   7     2071.77     2131.90    121.41 o 
  -3  13   7      170.07      262.96     50.97 o 
  -2  13   7     7331.04     6974.92    490.81 o 
  -1  13   7      842.23      907.57    149.54 o 
   0  13   7      631.00      741.12     82.25 o 
   1  13   7     2892.80     2778.06    143.42 o 
   2  13   7      137.28      215.94     39.89 o 
   3  13   7      281.70      452.97     54.28 o 
   4  13   7       49.94      128.95     34.62 o 
  -8  14   7     2936.68     2663.11    137.90 o 
  -7  14   7        6.01       93.57     67.85 o 
  -6  14   7      368.83      411.21     72.91 o 
  -5  14   7      549.43      618.47     71.75 o 
  -4  14   7      379.78      582.85     69.73 o 
  -3  14   7       26.25      138.90     39.86 o 
  -2  14   7       51.35      198.31     73.93 o 
  -1  14   7     1026.19     1321.96    108.04 o 
   0  14   7     2757.04     2928.82    155.87 o 
   1  14   7        2.52      101.17     31.88 o 
   2  14   7        4.01      109.43     31.83 o 
   3  14   7       25.60      221.08     40.84 o 
  -6  15   7     1798.83     1844.91    113.36 o 
  -5  15   7      138.33      188.59     99.24 o 
  -4  15   7       65.19      132.00     38.90 o 
  -3  15   7      316.94      403.60     65.48 o 
  -2  15   7     2139.17     2363.82    137.45 o 
  -1  15   7      285.33      442.84     68.97 o 
   0  15   7       39.59      144.60     59.75 o 
   1  15   7      647.79      791.09    123.21 o 
 -14   0   8      150.11      241.02     82.36 o 
 -12   0   8     4468.47     4291.05    269.37 o 
 -10   0   8     1873.08     1772.19    159.33 o 
  -8   0   8    14793.65    14891.76    525.24 o 
  -6   0   8     1857.59     1841.16     76.96 o 
  -4   0   8       28.78       96.82     21.11 o 
  -2   0   8      165.50      253.22     33.76 o 
   0   0   8    10171.21     9845.32    248.71 o 
   2   0   8     5490.26     5065.72    170.50 o 
   4   0   8        0.67       16.88     31.06 o 
   6   0   8     5873.33     5216.64    298.40 o 
   8   0   8        4.48      143.80     60.09 o 
 -14   1   8     3174.70     2907.88    164.17 o 
 -13   1   8      841.92      979.48     98.43 o 
 -12   1   8     1307.00     1458.72    113.57 o 
 -11   1   8      307.92      267.27     56.60 o 
 -10   1   8      251.60      221.38     51.31 o 
  -9   1   8     2545.73     2496.62    129.82 o 
  -8   1   8     1314.27     1243.33     94.04 o 
  -7   1   8     1617.06     1543.56     63.32 o 
  -6   1   8    14711.73    14357.60    213.35 o 
  -5   1   8      339.46      409.49     28.07 o 
  -4   1   8      417.03      402.11     27.34 o 
  -3   1   8     1800.33     1830.96     57.51 o 
  -2   1   8    10822.90    10520.68    177.07 o 
  -1   1   8      854.71      869.12     42.30 o 
   0   1   8     3122.46     2981.36     85.64 o 
   1   1   8     1835.93     1830.86     65.73 o 
   2   1   8      587.52      605.07     40.67 o 
   3   1   8      287.19      372.70     40.78 o 
   4   1   8      499.40      446.94     64.92 o 
   5   1   8      170.96      214.18     49.41 o 
   6   1   8     2548.82     2634.67    177.22 o 
   7   1   8       45.18      133.29     43.42 o 
   8   1   8     2962.97     2571.98    153.70 o 
 -14   2   8       62.47      163.42     46.07 o 
 -13   2   8     1422.54     1285.32    112.51 o 
 -12   2   8     2108.84     1990.18    127.14 o 
 -11   2   8     2710.60     2733.37    146.66 o 
 -10   2   8     2495.53     2285.04    125.81 o 
  -9   2   8     5497.75     5189.57    193.38 o 
  -8   2   8    14728.01    14214.96    267.19 o 
  -7   2   8    18751.27    19035.94    331.02 o 
  -6   2   8        1.51       26.09     15.94 o 
  -5   2   8      170.14      262.54     23.95 o 
  -4   2   8     1680.29     1706.55     73.86 o 
  -3   2   8    10113.56    10192.73    170.42 o 
  -2   2   8     3072.06     2920.53     77.60 o 
  -1   2   8     3422.76     3411.02     90.23 o 
   0   2   8     7199.54     6800.20    137.39 o 
   1   2   8      306.79      396.10     33.81 o 
   2   2   8      348.03      483.12     41.99 o 
   3   2   8      628.46      675.09     73.03 o 
   4   2   8       42.61       40.62     27.85 o 
   5   2   8       15.69       97.64     57.72 o 
   6   2   8      717.48      961.08     96.91 o 
   7   2   8     3756.34     3418.85    376.38 o 
   8   2   8      627.17      722.99     89.51 o 
 -14   3   8      143.15      272.29     57.23 o 
 -13   3   8     2821.28     2905.85    162.64 o 
 -12   3   8       81.31      164.44     49.88 o 
 -11   3   8      226.48      284.78     58.06 o 
 -10   3   8      275.70      330.67     54.87 o 
  -9   3   8      590.36      632.81     47.56 o 
  -8   3   8       30.80       67.36     22.72 o 
  -7   3   8     7156.30     6883.51    161.45 o 
  -6   3   8     2507.37     2504.75     86.60 o 
  -5   3   8     1565.50     1505.87     64.37 o 
  -4   3   8     2636.09     2576.21     68.68 o 
  -3   3   8     2271.30     2197.89     64.71 o 
  -2   3   8     2084.36     2113.53     89.16 o 
  -1   3   8     3722.07     3609.96    157.28 o 
   0   3   8      209.85      284.22     28.56 o 
   1   3   8     7102.30     6800.59    166.14 o 
   2   3   8     1919.82     1625.90     98.76 o 
   3   3   8     2088.54     2065.41    117.19 o 
   4   3   8     1851.48     1917.52    123.21 o 
   5   3   8     1533.98     1695.31    117.90 o 
   6   3   8      489.60      563.49     77.52 o 
   7   3   8      807.09      786.03     92.37 o 
   8   3   8       25.15      184.80     47.08 o 
 -14   4   8      211.81      285.99     62.20 o 
 -13   4   8     1197.94     1345.19    116.30 o 
 -12   4   8      644.72      635.31     65.09 o 
 -11   4   8     2932.47     2758.34    181.94 o 
 -10   4   8      235.56      223.96     49.60 o 
  -9   4   8     4864.26     4665.55    133.91 o 
  -8   4   8     1390.87     1315.69     65.89 o 
  -7   4   8     9986.82    10065.06    212.20 o 
  -6   4   8     1079.81     1216.42     60.01 o 
  -5   4   8      899.82      982.91     53.72 o 
  -4   4   8     5423.17     5557.76    145.19 o 
  -3   4   8      160.14      221.69     31.57 o 
  -2   4   8    10150.32     9990.86    173.63 o 
  -1   4   8     8790.63     8584.83    158.79 o 
   0   4   8     1161.19     1203.44     52.05 o 
   1   4   8      153.18      177.88     34.20 o 
   2   4   8     4962.94     4844.79    295.03 o 
   3   4   8      661.71      686.78     73.40 o 
   4   4   8      275.12      288.72     61.10 o 
   5   4   8        8.49       58.66     34.43 o 
   6   4   8       33.83       72.22     34.81 o 
   7   4   8     3952.72     3716.39    284.90 o 
   8   4   8        8.21       75.11     58.06 o 
 -13   5   8     1401.55     1617.91    130.98 o 
 -12   5   8      220.34      401.70     49.84 o 
 -11   5   8      178.79      253.10     40.97 o 
 -10   5   8     1799.12     1640.65    114.86 o 
  -9   5   8      383.74      456.52     44.57 o 
  -8   5   8     1820.19     1955.37     82.17 o 
  -7   5   8     8980.53     8754.94    196.47 o 
  -6   5   8     1399.57     1338.13     64.67 o 
  -5   5   8     4037.92     3642.13    109.96 o 
  -4   5   8     2023.28     1915.27     75.73 o 
  -3   5   8     1857.95     1853.28     78.44 o 
  -2   5   8     8098.34     7968.09    149.44 o 
  -1   5   8      378.51      434.59     44.99 o 
   0   5   8       34.98       71.48     22.39 o 
   1   5   8     9181.79     8738.30    246.24 o 
   2   5   8       88.14      141.62     40.17 o 
   3   5   8      412.35      401.33     59.74 o 
   4   5   8     2997.24     2702.87    141.22 o 
   5   5   8     2660.27     2620.55    144.63 o 
   6   5   8      193.17      217.16     53.01 o 
   7   5   8       14.35       71.96     38.46 o 
   8   5   8     2254.44     2361.37    160.92 o 
 -13   6   8       73.93      117.35     39.49 o 
 -12   6   8     1110.74     1248.88     83.48 o 
 -11   6   8      797.35      993.14     74.16 o 
 -10   6   8       45.86       91.29     30.99 o 
  -9   6   8     1071.87     1083.79     83.91 o 
  -8   6   8     3655.98     3542.87    116.59 o 
  -7   6   8       14.69       36.29     18.16 o 
  -6   6   8        2.38       24.19     17.63 o 
  -5   6   8     2385.31     2514.22     90.27 o 
  -4   6   8      536.40      664.08     65.66 o 
  -3   6   8     7962.38     7715.61    145.69 o 
  -2   6   8     1493.32     1458.82     67.41 o 
  -1   6   8     9199.24     8864.72    198.20 o 
   0   6   8      824.02      749.74     58.03 o 
   1   6   8     4602.48     4471.41    166.28 o 
   2   6   8     4515.72     4496.80    173.05 o 
   3   6   8      180.36      221.40     54.01 o 
   4   6   8     1415.99     1482.58    113.14 o 
   5   6   8        1.53       61.24     40.17 o 
   6   6   8     1401.23     1346.06    115.23 o 
   7   6   8      458.01      566.76     81.34 o 
 -13   7   8        9.79      103.81     36.48 o 
 -12   7   8       70.31      165.54     40.10 o 
 -11   7   8        3.79       39.15     34.01 o 
 -10   7   8       13.76       75.56     25.75 o 
  -9   7   8     3462.26     3024.96    131.65 o 
  -8   7   8        1.28       42.91     20.92 o 
  -7   7   8     1563.06     1659.38     77.41 o 
  -6   7   8     7429.25     7260.88    177.36 o 
  -5   7   8     9426.13     8968.13    200.48 o 
  -4   7   8      582.17      751.85     89.53 o 
  -3   7   8     1014.23     1145.34     82.59 o 
  -2   7   8     5384.51     5724.33    420.26 o 
  -1   7   8     1767.04     1680.11    118.49 o 
   0   7   8     1295.03     1430.28     75.48 o 
   1   7   8      606.73      671.84     71.22 o 
   2   7   8      283.34      391.74     58.67 o 
   3   7   8     8908.28     8262.61    261.75 o 
   4   7   8      213.10      202.64     48.85 o 
   5   7   8      696.13      763.60     88.28 o 
   6   7   8      591.46      656.38     86.77 o 
   7   7   8      286.51      384.28    119.16 o 
 -12   8   8      420.84      542.66     50.09 o 
 -11   8   8        5.39       62.46     23.17 o 
 -10   8   8       85.03      128.36     32.44 o 
  -9   8   8        0.70       68.05     24.07 o 
  -8   8   8     2143.42     2119.11     92.35 o 
  -7   8   8     3109.84     2979.11    108.57 o 
  -6   8   8      298.04      393.48     42.28 o 
  -5   8   8      123.94      196.58     38.70 o 
  -4   8   8      557.56      509.40     60.35 o 
  -3   8   8     8781.22     8515.69    248.80 o 
  -2   8   8     4714.86     4611.24    173.43 o 
  -1   8   8     1342.72     1278.86     72.37 o 
   0   8   8     7384.87     7170.58    185.54 o 
   1   8   8     2575.10     2350.17    136.71 o 
   2   8   8       24.18       84.59     30.00 o 
   3   8   8      878.48     1023.52     75.40 o 
   4   8   8      663.32      759.37     69.08 o 
   5   8   8      460.75      519.90     60.59 o 
   6   8   8      120.94      280.93     50.66 o 
   7   8   8      420.28      496.59    116.46 o 
 -12   9   8       30.85       85.56     35.18 o 
 -11   9   8      248.59      308.87     38.24 o 
 -10   9   8       73.09       89.69     27.33 o 
  -9   9   8     1906.46     1893.77     91.58 o 
  -8   9   8     1281.01     1258.09     74.06 o 
  -7   9   8        0.17       56.51     27.10 o 
  -6   9   8     7540.31     7359.15    185.70 o 
  -5   9   8     1437.30     1383.44     97.89 o 
  -4   9   8     2774.85     2584.62    124.85 o 
  -3   9   8       44.16       64.11     31.53 o 
  -2   9   8       96.48      205.61     46.75 o 
  -1   9   8     4622.35     4101.07    131.92 o 
   0   9   8      817.59      883.72     77.81 o 
   1   9   8      644.90      871.19     64.70 o 
   2   9   8     3269.54     3256.47    123.89 o 
   3   9   8     4140.27     3920.40    143.25 o 
   4   9   8     3461.73     3447.49    138.59 o 
   5   9   8      381.18      371.39     55.77 o 
   6   9   8      800.66     1030.70     85.92 o 
 -11  10   8      114.88      156.09     39.23 o 
 -10  10   8      671.16      725.97     63.12 o 
  -9  10   8        4.49       80.89     28.83 o 
  -8  10   8      138.22      163.96     34.58 o 
  -7  10   8      310.45      416.81     46.98 o 
  -6  10   8      126.42      211.23     63.46 o 
  -5  10   8      870.07      961.71     99.24 o 
  -4  10   8     3388.84     3313.34    147.33 o 
  -3  10   8     2874.52     2746.28    177.56 o 
  -2  10   8     9094.23     9151.90    277.13 o 
  -1  10   8      982.77     1132.11     94.00 o 
   0  10   8     5033.93     5146.01    135.62 o 
   1  10   8      142.85      235.72     38.28 o 
   2  10   8     3991.18     3913.71    162.30 o 
   3  10   8      167.72      195.61     41.19 o 
   4  10   8        9.01      100.35     32.82 o 
   5  10   8     1199.85     1216.03     91.47 o 
   6  10   8       11.13      146.81     40.19 o 
 -10  11   8       56.89       93.37     34.79 o 
  -9  11   8        0.29       48.89     27.06 o 
  -8  11   8     1630.12     1527.48     97.78 o 
  -7  11   8      594.19      768.54     74.18 o 
  -6  11   8      671.80      735.42     74.68 o 
  -5  11   8      110.27      175.38     42.29 o 
  -4  11   8     6521.16     6386.45    221.32 o 
  -3  11   8      210.78      297.61     55.01 o 
  -2  11   8      657.97      722.61     79.83 o 
  -1  11   8      136.20      140.92     68.19 o 
   0  11   8        1.60       69.51     24.53 o 
   1  11   8     1065.17     1191.63     72.51 o 
   2  11   8     1895.32     2039.64     99.65 o 
   3  11   8        5.89      138.96     34.94 o 
   4  11   8     1997.26     2076.95    111.82 o 
   5  11   8      675.96      879.89     94.15 o 
  -9  12   8       82.54      116.67     44.22 o 
  -8  12   8       38.20       88.82     47.26 o 
  -7  12   8       56.56      103.11     35.54 o 
  -6  12   8      296.30      398.28     59.10 o 
  -5  12   8     1610.99     1590.66    106.94 o 
  -4  12   8      996.10     1147.42     96.88 o 
  -3  12   8     1371.55     1492.33    114.43 o 
  -2  12   8     3331.15     2985.35    234.27 o 
  -1  12   8     3783.29     3817.58    177.78 o 
   0  12   8       89.77      149.05     34.01 o 
   1  12   8     1054.77     1267.69    102.12 o 
   2  12   8     1981.68     2151.73    105.47 o 
   3  12   8       30.50      188.93     44.69 o 
   4  12   8      451.25      600.52     66.23 o 
  -8  13   8      464.15      710.17     76.48 o 
  -7  13   8      339.98      503.88     64.30 o 
  -6  13   8        0.05       68.52     37.81 o 
  -5  13   8      931.32     1094.74    104.31 o 
  -4  13   8     2107.56     2104.46    125.76 o 
  -3  13   8      644.28      733.60    104.98 o 
  -2  13   8      758.27      993.53     95.19 o 
  -1  13   8       95.50      190.36     54.01 o 
   0  13   8      123.07      244.73     55.76 o 
   1  13   8       12.27       80.72     65.81 o 
   2  13   8      348.93      516.58     89.93 o 
   3  13   8     2362.47     2516.56    119.88 o 
  -7  14   8       10.39      100.86     31.46 o 
  -6  14   8      769.73      856.05     84.65 o 
  -5  14   8        5.59       92.03     33.59 o 
  -4  14   8      176.85      230.69     49.00 o 
  -3  14   8     3862.02     3678.93    175.96 o 
  -2  14   8        0.43      114.63     38.90 o 
  -1  14   8      297.81      581.24     77.37 o 
   0  14   8      715.14      984.97    100.25 o 
   1  14   8      727.67      988.11    102.11 o 
  -4  15   8        0.99      109.20     38.28 o 
  -3  15   8      488.17      686.77     81.05 o 
  -2  15   8       16.32      182.96     58.74 o 
  -1  15   8      332.55      475.89     72.23 o 
 -13   0   9      849.09      979.60    143.13 o 
 -11   0   9     5559.01     4920.94    292.33 o 
  -9   0   9     4067.34     4120.92    245.74 o 
  -7   0   9      955.06     1142.98    124.90 o 
  -5   0   9     1373.61     1220.44     67.94 o 
  -3   0   9    27679.22    27613.66    536.96 o 
  -1   0   9     1508.08     1497.79     83.03 o 
   1   0   9     4122.65     3957.23    148.29 o 
   3   0   9      661.09      694.27     74.94 o 
   5   0   9     1589.19     1758.68    182.96 o 
   7   0   9       68.78      214.01     74.94 o 
 -14   1   9      220.69      345.32     64.26 o 
 -13   1   9      467.91      628.32     83.00 o 
 -12   1   9       68.88      188.83     51.62 o 
 -11   1   9     1296.21     1240.81    105.86 o 
 -10   1   9     2149.06     1891.25    120.16 o 
  -9   1   9    18050.19    17712.77    438.95 o 
  -8   1   9     3189.16     3329.98    150.59 o 
  -7   1   9     6117.89     5942.51    145.12 o 
  -6   1   9      477.60      503.42     76.97 o 
  -5   1   9    13606.85    13437.50    211.55 o 
  -4   1   9     5964.47     5859.23    119.99 o 
  -3   1   9      192.91      268.51     26.75 o 
  -2   1   9        8.84       65.16     18.12 o 
  -1   1   9     5329.70     4553.66    320.16 o 
   0   1   9       44.96      108.54     21.45 o 
   1   1   9       24.07       31.29     23.19 o 
   2   1   9      107.63      162.50     27.51 o 
   3   1   9     5831.20     5418.39    203.36 o 
   4   1   9      142.97      199.32     48.10 o 
   5   1   9     2109.39     1908.72    128.65 o 
   6   1   9     1381.45     1291.47    114.12 o 
   7   1   9        0.28      115.36     82.36 o 
 -14   2   9      887.40      929.71    101.20 o 
 -13   2   9      551.72      582.52     83.18 o 
 -12   2   9      336.83      351.00    133.67 o 
 -11   2   9     2256.59     2279.84    134.67 o 
 -10   2   9     3021.66     2997.99    161.69 o 
  -9   2   9      117.35      104.47     44.84 o 
  -8   2   9     1181.04     1210.28     96.66 o 
  -7   2   9     2461.31     2431.31     87.57 o 
  -6   2   9     1339.66     1328.53     63.56 o 
  -5   2   9      567.70      633.54     50.85 o 
  -4   2   9     5279.45     5402.83    113.95 o 
  -3   2   9    12378.89    12112.04    202.07 o 
  -2   2   9     8081.26     7829.60    204.93 o 
  -1   2   9     1573.14     1441.45     57.89 o 
   0   2   9      346.67      404.24     34.23 o 
   1   2   9      284.78      411.86     35.59 o 
   2   2   9     6127.73     5705.01    181.15 o 
   3   2   9      196.11      187.74     83.04 o 
   4   2   9      775.87      852.79     88.28 o 
   5   2   9     1407.35     1213.86    106.63 o 
   6   2   9     1234.66     1129.98    106.43 o 
   7   2   9      135.62      174.64     50.80 o 
 -13   3   9      289.02      439.80     97.89 o 
 -12   3   9      170.05      280.36     58.74 o 
 -11   3   9      167.96      251.21     56.12 o 
 -10   3   9     5573.58     5094.40    203.93 o 
  -9   3   9      379.88      434.51     63.62 o 
  -8   3   9     6079.53     6039.65    154.90 o 
  -7   3   9     3457.95     3232.60    105.64 o 
  -6   3   9     4625.72     4314.96    148.05 o 
  -5   3   9        8.98       38.59     19.15 o 
  -4   3   9    11014.81    10166.44    375.70 o 
  -3   3   9      384.39      489.94     35.08 o 
  -2   3   9     4788.70     4711.23    110.52 o 
  -1   3   9     2403.38     2516.94    123.53 o 
   0   3   9       66.70      124.44     21.09 o 
   1   3   9      957.72     1106.03     71.09 o 
   2   3   9     1065.75     1118.09    137.67 o 
   3   3   9      853.37      901.26     88.08 o 
   4   3   9     1933.57     1963.28    128.25 o 
   5   3   9        2.72       41.20     33.18 o 
   6   3   9      817.76      880.84     95.09 o 
   7   3   9      156.60      195.36     62.11 o 
 -13   4   9      165.50      172.46     52.57 o 
 -12   4   9      603.19      617.52     81.57 o 
 -11   4   9        5.42      103.67     37.30 o 
 -10   4   9     4785.82     4703.04    386.84 o 
  -9   4   9      835.46      836.90     55.23 o 
  -8   4   9     1950.92     1893.12     80.55 o 
  -7   4   9      598.78      597.83     48.88 o 
  -6   4   9     1005.05      955.23     66.50 o 
  -5   4   9      447.20      433.70     41.93 o 
  -4   4   9     9573.64     9631.51    208.51 o 
  -3   4   9      682.92      763.79     53.79 o 
  -2   4   9    11186.11    11010.17    193.24 o 
  -1   4   9      176.89      239.82     33.87 o 
   0   4   9        5.72       55.26     23.20 o 
   1   4   9     2687.85     2583.17    136.65 o 
   2   4   9     1849.34     1767.65    162.26 o 
   3   4   9     1314.91     1445.05    109.52 o 
   4   4   9     2976.72     2849.61    150.35 o 
   5   4   9      138.13      191.63     49.68 o 
   6   4   9      108.65      150.21     48.99 o 
   7   4   9     1281.41     1333.64    120.28 o 
 -13   5   9      495.25      770.45     95.07 o 
 -12   5   9      119.69      198.90     42.40 o 
 -11   5   9      225.45      183.71     49.93 o 
 -10   5   9     1038.97     1210.22    102.10 o 
  -9   5   9     4016.56     3518.84    118.71 o 
  -8   5   9     6686.30     6600.60    170.45 o 
  -7   5   9       29.24       54.49     22.80 o 
  -6   5   9     1824.89     1635.12     75.35 o 
  -5   5   9     4334.21     4044.72    158.15 o 
  -4   5   9     1889.44     1894.87     79.48 o 
  -3   5   9     2694.18     2712.04     85.95 o 
  -2   5   9     2739.49     2827.42     98.68 o 
  -1   5   9      170.70      240.88     34.80 o 
   0   5   9     1215.64     1209.48     74.00 o 
   1   5   9     6395.55     5884.10    167.60 o 
   2   5   9     2572.13     2311.10    151.23 o 
   3   5   9     1494.74     1666.49    117.62 o 
   4   5   9      635.76      871.28    123.88 o 
   5   5   9      714.54      693.02     85.89 o 
   6   5   9      656.27      656.97     94.18 o 
   7   5   9       35.54      192.15     54.36 o 
 -13   6   9        0.24       80.05     63.80 o 
 -12   6   9      893.29      948.79     99.99 o 
 -11   6   9     1005.82      954.83     94.67 o 
 -10   6   9      905.88     1213.33    155.82 o 
  -9   6   9      115.22      193.39     33.79 o 
  -8   6   9        0.12       47.03     20.23 o 
  -7   6   9      127.82      229.67     35.08 o 
  -6   6   9      703.12      684.51     53.18 o 
  -5   6   9      166.24      227.06     31.56 o 
  -4   6   9     3941.24     3668.31    118.30 o 
  -3   6   9     9504.47     9032.33    257.83 o 
  -2   6   9     3751.33     3566.24    143.95 o 
  -1   6   9      151.92      188.07     33.42 o 
   0   6   9      116.86      167.83     34.56 o 
   1   6   9     1479.56     1532.13     82.38 o 
   2   6   9      858.70      962.42     90.80 o 
   3   6   9       94.51       96.84     36.72 o 
   4   6   9     2859.50     2537.03    144.79 o 
   5   6   9      469.76      665.25     83.87 o 
   6   6   9      957.81     1199.88    113.42 o 
 -12   7   9       95.15      175.17     44.16 o 
 -11   7   9        5.27      128.25     29.58 o 
 -10   7   9       21.51      101.18     28.38 o 
  -9   7   9     3421.57     3315.32    129.01 o 
  -8   7   9       59.42      101.76     26.64 o 
  -7   7   9      394.20      388.00     43.43 o 
  -6   7   9       19.02       36.61     21.26 o 
  -5   7   9     1650.57     1637.37     76.80 o 
  -4   7   9     3809.50     3608.18    149.04 o 
  -3   7   9      239.76      256.55     70.55 o 
  -2   7   9     2719.09     2697.47    132.61 o 
  -1   7   9     1191.31     1311.48     75.11 o 
   0   7   9     6420.04     6343.06    176.41 o 
   1   7   9      726.43      722.90     62.74 o 
   2   7   9     2009.14     1936.68    117.77 o 
   3   7   9     2431.80     2431.81    154.26 o 
   4   7   9      126.62      224.65     55.36 o 
   5   7   9      183.08      229.40     79.33 o 
   6   7   9      238.15      402.41     72.80 o 
 -12   8   9      745.10      961.78     78.32 o 
 -11   8   9     1523.01     1550.98     89.15 o 
 -10   8   9        2.79       63.33     26.42 o 
  -9   8   9      400.00      613.76     54.95 o 
  -8   8   9     1964.62     1893.73    109.80 o 
  -7   8   9      430.25      509.47     49.71 o 
  -6   8   9     1024.32     1126.07     69.03 o 
  -5   8   9      561.30      579.36     64.31 o 
  -4   8   9      867.50      973.08     85.06 o 
  -3   8   9     3164.13     3209.59    224.14 o 
  -2   8   9      126.59      104.85     39.73 o 
  -1   8   9      109.68      130.26     31.68 o 
   0   8   9     1060.83     1204.41     96.75 o 
   1   8   9       11.95       52.48     27.56 o 
   2   8   9     5353.78     5033.92    199.21 o 
   3   8   9      651.96      766.51     87.80 o 
   4   8   9        6.79       74.10     37.79 o 
   5   8   9     1714.63     1801.06    240.00 o 
   6   8   9     1812.81     1931.22    459.08 o 
 -11   9   9      137.26      205.71     50.33 o 
 -10   9   9        1.05       38.07     24.09 o 
  -9   9   9      115.47      241.34     40.68 o 
  -8   9   9       29.46      106.66     30.87 o 
  -7   9   9       52.27      107.03     31.10 o 
  -6   9   9      281.42      280.80     48.91 o 
  -5   9   9       60.83       86.90     64.14 o 
  -4   9   9     2073.27     2076.90    116.51 o 
  -3   9   9      288.88      312.88     52.96 o 
  -2   9   9     1593.30     1518.12    105.47 o 
  -1   9   9     5111.65     4873.45    300.09 o 
   0   9   9     2818.92     2715.50    238.41 o 
   1   9   9     2098.17     2061.72    102.86 o 
   2   9   9      107.28       86.12     33.82 o 
   3   9   9     1857.71     2011.76    136.89 o 
   4   9   9      329.14      462.07     73.47 o 
   5   9   9        9.15       72.71     41.13 o 
 -11  10   9      223.80      401.55     51.84 o 
 -10  10   9      311.45      511.07     60.15 o 
  -9  10   9      345.11      432.55     52.06 o 
  -8  10   9      268.69      393.06     73.93 o 
  -7  10   9        0.01       78.93     30.66 o 
  -6  10   9     1466.97     1440.83    100.70 o 
  -5  10   9     2692.90     2466.41    129.74 o 
  -4  10   9        7.15       32.28     40.17 o 
  -3  10   9        8.61       44.39     26.11 o 
  -2  10   9      162.46      188.63     60.42 o 
  -1  10   9       38.90       89.12     37.71 o 
   0  10   9      342.55      423.68    132.66 o 
   1  10   9     1599.85     1725.96     98.46 o 
   2  10   9      930.58     1108.12    109.71 o 
   3  10   9     1391.52     1233.94    111.40 o 
   4  10   9      364.50      574.40     80.74 o 
 -10  11   9       26.12       96.23     40.01 o 
  -9  11   9       56.59       99.68     65.15 o 
  -8  11   9       25.65       66.90     31.81 o 
  -7  11   9      921.59     1179.57    119.16 o 
  -6  11   9      676.66      623.14     71.97 o 
  -5  11   9       53.51      124.33     58.74 o 
  -4  11   9        1.45       72.54     36.27 o 
  -3  11   9      498.93      510.32     68.97 o 
  -2  11   9      873.17     1165.30    109.37 o 
  -1  11   9      216.72      325.18     59.58 o 
   0  11   9      126.29      143.83     46.06 o 
   1  11   9     5330.02     5169.45    260.93 o 
   2  11   9      460.31      628.26     79.96 o 
   3  11   9      401.74      373.21     66.31 o 
  -9  12   9       71.77      182.28     42.25 o 
  -8  12   9      269.31      368.19     56.80 o 
  -7  12   9        4.43       97.14     33.57 o 
  -6  12   9        0.02       35.52     27.85 o 
  -5  12   9     3103.57     3001.04    151.66 o 
  -4  12   9      183.34      327.91     58.23 o 
  -3  12   9        1.82       12.94     37.47 o 
  -2  12   9      265.67      381.35     63.43 o 
  -1  12   9     1895.34     2005.95    130.57 o 
   0  12   9      185.66      258.76     59.26 o 
   1  12   9        1.80       40.75     32.20 o 
   2  12   9        7.90       58.74     34.50 o 
  -7  13   9     2601.75     2388.08    209.62 o 
  -6  13   9      247.30      472.46     67.01 o 
  -5  13   9       87.26      222.47     49.88 o 
  -4  13   9      403.02      403.58     64.05 o 
  -3  13   9        0.09       47.80     40.51 o 
  -2  13   9      457.46      513.06    100.26 o 
  -1  13   9        6.25       99.37     34.97 o 
   0  13   9     3123.29     3238.29    176.40 o 
   1  13   9     1039.82     1215.15    114.27 o 
  -5  14   9      770.17      939.00     91.64 o 
  -4  14   9      255.44      302.15     58.19 o 
  -3  14   9      152.95      241.74     52.35 o 
  -2  14   9       23.44      109.27     35.85 o 
  -1  14   9     1021.89     1036.87    122.53 o 
 -12   0  10       47.09       48.61     64.81 o 
 -10   0  10     3240.17     2763.93    209.96 o 
  -8   0  10     3164.58     3029.93    205.91 o 
  -6   0  10    14939.42    14501.54    521.87 o 
  -4   0  10     6967.91     6882.20    198.35 o 
  -2   0  10       22.30       51.48     24.94 o 
   0   0  10      370.45      556.10     63.84 o 
   2   0  10     9527.33     8841.86    491.49 o 
   4   0  10       10.13       -5.40     39.16 o 
   6   0  10      274.48      435.45    106.67 o 
 -13   1  10        2.48      111.26     47.34 o 
 -12   1  10     1573.18     1496.94    121.72 o 
 -11   1  10      542.49      544.94     79.40 o 
 -10   1  10     1190.67     1490.53    165.40 o 
  -9   1  10       32.48       81.42     37.45 o 
  -8   1  10      106.25       71.08     37.68 o 
  -7   1  10     2230.45     2241.22    123.15 o 
  -6   1  10       18.13      150.86     81.07 o 
  -5   1  10      953.51     1030.21     70.65 o 
  -4   1  10    12722.90    12204.36    492.81 o 
  -3   1  10     2298.74     2294.48     80.46 o 
  -2   1  10     2668.19     2548.93     81.60 o 
  -1   1  10     1156.04     1094.84     57.91 o 
   0   1  10    10901.60     9759.52    322.84 o 
   1   1  10     2720.98     2385.81     85.74 o 
   2   1  10      889.69      907.45     69.59 o 
   3   1  10      136.26      154.33     39.23 o 
   4   1  10        7.34       60.23     39.60 o 
   5   1  10      356.23      451.26     73.50 o 
   6   1  10      917.10      787.34     96.12 o 
 -13   2  10      255.71      437.05     74.66 o 
 -12   2  10      350.62      492.21     75.39 o 
 -11   2  10      714.79      531.90     74.21 o 
 -10   2  10      338.14      469.16    126.25 o 
  -9   2  10     2415.52     2300.02    131.66 o 
  -8   2  10      558.07      550.24     72.24 o 
  -7   2  10     2489.94     2232.17     95.69 o 
  -6   2  10    11094.28    10956.51    230.93 o 
  -5   2  10    13761.67    13175.55    262.58 o 
  -4   2  10     2030.70     1967.83     68.01 o 
  -3   2  10        0.22       51.04     16.41 o 
  -2   2  10        5.07       47.63     20.27 o 
  -1   2  10     4968.67     4741.94    119.11 o 
   0   2  10        2.70       38.36     22.41 o 
   1   2  10     1585.59     1659.20     89.91 o 
   2   2  10     3774.40     3357.80    168.30 o 
   3   2  10     1142.12     1154.51     80.66 o 
   4   2  10      138.67      199.92     42.31 o 
   5   2  10       88.27       88.39     44.62 o 
   6   2  10      465.68      508.54     77.46 o 
 -13   3  10       44.31       63.43     43.54 o 
 -12   3  10      502.04      587.03     83.21 o 
 -11   3  10     1511.42     1747.38    121.01 o 
 -10   3  10     1399.34     1510.52    111.33 o 
  -9   3  10        9.20       -5.11     33.42 o 
  -8   3  10      812.75      852.57     85.69 o 
  -7   3  10      127.43      131.75     28.74 o 
  -6   3  10     1109.84     1330.92    125.77 o 
  -5   3  10     4595.62     4343.49    129.77 o 
  -4   3  10       52.01      156.86     29.36 o 
  -3   3  10     8091.14     8236.85    174.91 o 
  -2   3  10      734.20      753.33     46.61 o 
  -1   3  10     3399.32     3318.18    115.32 o 
   0   3  10     1768.81     1642.95     82.74 o 
   1   3  10     9638.06     9326.80    226.16 o 
   2   3  10       11.91       42.27     25.66 o 
   3   3  10      469.04      464.24     57.14 o 
   4   3  10      171.08      131.56     69.20 o 
   5   3  10     1073.12     1073.81    106.19 o 
   6   3  10      415.41      395.09     73.14 o 
 -13   4  10      288.30      362.14     71.00 o 
 -12   4  10      771.27      840.46     93.99 o 
 -11   4  10      117.03      138.10     49.98 o 
 -10   4  10     1385.56     1335.32    104.34 o 
  -9   4  10     2216.19     2129.74    126.18 o 
  -8   4  10      263.23      253.30     36.78 o 
  -7   4  10     2819.39     2792.09    103.09 o 
  -6   4  10       97.74      140.41     32.94 o 
  -5   4  10    15091.83    14959.08    293.38 o 
  -4   4  10       18.00       28.99     34.54 o 
  -3   4  10        3.49       64.99     17.20 o 
  -2   4  10      143.74      201.88     33.96 o 
  -1   4  10      494.70      588.66     53.11 o 
   0   4  10     1538.88     1502.30     81.61 o 
   1   4  10     2256.10     2226.55    101.64 o 
   2   4  10       85.13       91.67     38.95 o 
   3   4  10     1635.34     1764.64    107.60 o 
   4   4  10      404.56      431.36     72.18 o 
   5   4  10       27.57       80.25     38.15 o 
   6   4  10      234.26      401.42     83.71 o 
 -12   5  10       86.79      179.56     53.45 o 
 -11   5  10     3008.45     2970.96    160.90 o 
 -10   5  10      338.47      437.40     76.63 o 
  -9   5  10     3129.44     2822.39    108.04 o 
  -8   5  10       68.80      161.57     30.92 o 
  -7   5  10     4217.63     4079.65    137.94 o 
  -6   5  10      101.11      171.66     34.72 o 
  -5   5  10      662.32      761.05     58.47 o 
  -4   5  10     4857.76     4571.82    149.88 o 
  -3   5  10     1090.91     1096.38     86.77 o 
  -2   5  10        6.33       17.07     18.45 o 
  -1   5  10     1615.35     1599.23     82.56 o 
   0   5  10     5202.32     5121.73    157.63 o 
   1   5  10     2403.01     2408.82    106.81 o 
   2   5  10      709.45      728.32     66.70 o 
   3   5  10      843.98      959.64     79.45 o 
   4   5  10       28.36       66.12     32.90 o 
   5   5  10       15.95       91.75     48.95 o 
   6   5  10     1614.97     1510.34    127.19 o 
 -12   6  10        5.77       57.96     38.31 o 
 -11   6  10      562.98      659.72     90.47 o 
 -10   6  10     1895.07     1980.36    126.10 o 
  -9   6  10        3.43       68.23     24.30 o 
  -8   6  10       97.55       87.74     27.89 o 
  -7   6  10      697.04      780.22     58.87 o 
  -6   6  10     1950.26     1961.40     88.11 o 
  -5   6  10     1896.09     1875.91     86.14 o 
  -4   6  10      467.25      617.93     86.42 o 
  -3   6  10      443.24      440.51     59.95 o 
  -2   6  10      107.61      121.46     38.70 o 
  -1   6  10      100.78      213.92     37.56 o 
   0   6  10     1193.51     1366.72     84.85 o 
   1   6  10      710.69      764.65     66.92 o 
   2   6  10     1639.53     1710.14     98.56 o 
   3   6  10      896.95     1010.39     98.34 o 
   4   6  10      455.87      400.51     68.34 o 
   5   6  10      183.42      271.09     66.12 o 
 -12   7  10      284.78      393.33     72.67 o 
 -11   7  10     1069.12     1376.15    115.73 o 
 -10   7  10      330.34      462.45     50.96 o 
  -9   7  10     2770.09     2647.24    109.17 o 
  -8   7  10       76.91      117.57     29.94 o 
  -7   7  10      135.79      306.21     41.62 o 
  -6   7  10      347.61      390.34     45.47 o 
  -5   7  10      396.90      480.19     85.40 o 
  -4   7  10     4210.38     4014.01    166.87 o 
  -3   7  10      832.57      882.59     83.53 o 
  -2   7  10      135.22      106.74     40.55 o 
  -1   7  10      325.22      374.94     46.41 o 
   0   7  10     3617.23     3721.10    135.66 o 
   1   7  10      418.49      446.01     55.91 o 
   2   7  10       21.84       61.77     32.03 o 
   3   7  10       19.80       73.78     35.98 o 
   4   7  10      235.20      336.78     64.05 o 
   5   7  10     1943.26     2055.21    143.56 o 
 -11   8  10      866.41      845.08     96.66 o 
 -10   8  10       16.83       71.61     28.60 o 
  -9   8  10      155.03      186.83     36.81 o 
  -8   8  10       40.73      123.27     33.05 o 
  -7   8  10      718.65      801.77     78.54 o 
  -6   8  10     1840.22     1793.34    106.60 o 
  -5   8  10     1023.39     1103.51     90.25 o 
  -4   8  10      651.32      741.18     76.79 o 
  -3   8  10     1052.99     1061.80     94.67 o 
  -2   8  10        6.12       31.15     41.18 o 
  -1   8  10     1142.76     1239.69    104.97 o 
   0   8  10      178.71      182.42     39.08 o 
   1   8  10      127.58      112.58     83.50 o 
   2   8  10     1750.52     1688.62     99.77 o 
   3   8  10        2.15       95.76     42.23 o 
   4   8  10       12.18      143.91     48.31 o 
 -11   9  10      104.20      175.51     39.30 o 
 -10   9  10     2011.34     1849.80    126.82 o 
  -9   9  10     1593.24     1680.33     94.57 o 
  -8   9  10     2027.76     2010.02    133.67 o 
  -7   9  10        8.25       67.12     58.74 o 
  -6   9  10     1035.66     1043.61    104.98 o 
  -5   9  10      261.18      301.82     53.89 o 
  -4   9  10      777.35      971.18     89.02 o 
  -3   9  10       27.95       38.70     29.76 o 
  -2   9  10      326.73      393.39     66.08 o 
  -1   9  10      174.76      210.84     54.00 o 
   0   9  10      217.74      266.60     69.20 o 
   1   9  10     2694.81     2492.82    116.43 o 
   2   9  10        5.84       44.20     32.95 o 
   3   9  10      405.78      537.92     86.75 o 
   4   9  10      588.63      638.09     86.00 o 
 -10  10  10      679.59      684.87     66.20 o 
  -9  10  10      111.26      267.17     50.17 o 
  -8  10  10      279.58      250.53     94.85 o 
  -7  10  10       96.07      192.00     45.16 o 
  -6  10  10       54.97      105.76     45.23 o 
  -5  10  10      349.55      389.44     84.73 o 
  -4  10  10      718.87      829.74     85.13 o 
  -3  10  10      591.95      715.87    100.26 o 
  -2  10  10      468.64      458.52     85.40 o 
  -1  10  10      678.82      744.24     96.54 o 
   0  10  10      676.84      732.98     89.69 o 
   1  10  10       81.33      216.27     59.07 o 
   2  10  10      250.32      362.52     56.49 o 
   3  10  10        6.97      158.82     49.39 o 
  -9  11  10       79.51      179.30     39.60 o 
  -8  11  10     1967.67     2078.51    123.50 o 
  -7  11  10      644.25      716.59     80.81 o 
  -6  11  10        0.70       45.81     55.70 o 
  -5  11  10      213.93      285.95     61.77 o 
  -4  11  10      164.98      165.01     45.40 o 
  -3  11  10       67.77       87.21     45.57 o 
  -2  11  10     2582.42     2524.86    359.16 o 
  -1  11  10     1339.71     1189.32    110.12 o 
   0  11  10      141.32      175.87     50.79 o 
   1  11  10       33.82       19.89     37.06 o 
   2  11  10        2.26       79.86     81.01 o 
  -7  12  10       63.69      125.28     40.44 o 
  -6  12  10      134.42      196.46     72.58 o 
  -5  12  10       50.22      173.92     53.67 o 
  -4  12  10      538.44      706.60     81.89 o 
  -3  12  10       15.01      -13.39     26.89 o 
  -2  12  10       23.39       72.37     37.79 o 
  -1  12  10        3.53      117.74     39.89 o 
   0  12  10     1576.37     1649.91    133.66 o 
   1  12  10      500.73      631.12     85.16 o 
  -5  13  10      336.47      388.01     97.55 o 
  -4  13  10        1.30      125.76     37.70 o 
  -3  13  10        3.04      113.31     55.36 o 
  -2  13  10     2186.63     2231.43    143.40 o 
 -13   0  11      288.27      482.03    114.09 o 
 -11   0  11       21.52        9.45     55.36 o 
  -9   0  11     1943.83     1930.16    175.53 o 
  -7   0  11     5111.60     4818.32    272.07 o 
  -5   0  11      985.64     1026.45     85.40 o 
  -3   0  11       41.23       73.36     31.13 o 
  -1   0  11    15303.18    14726.75    363.63 o 
   1   0  11     2942.89     2776.50    137.93 o 
   3   0  11     1494.75     1802.57    183.63 o 
   5   0  11     1569.85     1254.37    164.05 o 
 -13   1  11      604.24      934.41    107.21 o 
 -12   1  11       58.34      155.29     59.58 o 
 -11   1  11        4.22       61.03     42.41 o 
 -10   1  11        6.84       38.20     41.46 o 
  -9   1  11      222.37      359.48     65.07 o 
  -8   1  11      243.71      295.01     71.22 o 
  -7   1  11     4008.45     4000.09    173.49 o 
  -6   1  11      917.96     1005.91     89.39 o 
  -5   1  11     2459.78     2485.60     97.34 o 
  -4   1  11        2.45       38.54     17.44 o 
  -3   1  11     5030.23     5000.20    123.57 o 
  -2   1  11     1155.48     1141.91     62.54 o 
  -1   1  11     1138.35     1127.13     64.39 o 
   0   1  11       16.10       71.83     26.95 o 
   1   1  11     1914.90     1721.37     92.84 o 
   2   1  11      105.26      140.88     35.05 o 
   3   1  11       12.27       39.10     33.38 o 
   4   1  11       54.75      112.01     57.39 o 
   5   1  11     3046.50     2624.67    158.25 o 
 -12   2  11        2.90       41.86     44.56 o 
 -11   2  11       48.30       69.40     46.98 o 
 -10   2  11      624.08      644.49     85.64 o 
  -9   2  11     1198.22     1223.10    106.66 o 
  -8   2  11      908.95     1057.24    135.02 o 
  -7   2  11     1208.09     1241.53    101.20 o 
  -6   2  11     1353.15     1324.95     72.54 o 
  -5   2  11       41.49       94.93     27.06 o 
  -4   2  11     1026.45     1062.01     69.85 o 
  -3   2  11      249.36      264.76     33.33 o 
  -2   2  11     1059.51     1079.13     60.68 o 
  -1   2  11     2771.96     2601.00    105.10 o 
   0   2  11     6668.69     6180.03    175.47 o 
   1   2  11     1436.20     1617.05     90.39 o 
   2   2  11       17.37       23.40     27.24 o 
   3   2  11      294.95      360.99     52.28 o 
   4   2  11     2533.47     2544.97    152.62 o 
   5   2  11      138.17      317.84     65.55 o 
 -12   3  11        5.51      132.03     46.99 o 
 -11   3  11     1137.99     1172.18    109.21 o 
 -10   3  11      124.71      178.19     52.77 o 
  -9   3  11     1226.05     1294.11    172.49 o 
  -8   3  11      149.34      185.62     51.20 o 
  -7   3  11      250.90      329.86     40.54 o 
  -6   3  11     2116.48     2106.16     91.19 o 
  -5   3  11     2500.27     2504.83    101.14 o 
  -4   3  11     1009.71     1042.89     69.55 o 
  -3   3  11      583.31      611.51     46.28 o 
  -2   3  11     4903.18     4768.73    144.19 o 
  -1   3  11      516.94      570.05     56.48 o 
   0   3  11     1289.92     1138.01     78.37 o 
   1   3  11       51.11       90.55     45.65 o 
   2   3  11      255.16      305.04     48.66 o 
   3   3  11        1.19       52.47     32.39 o 
   4   3  11      320.96      472.83     61.37 o 
   5   3  11      107.43      140.57     48.43 o 
 -12   4  11       96.59      297.68    126.58 o 
 -11   4  11     1390.40     1425.41    199.16 o 
 -10   4  11       21.21       79.90     40.37 o 
  -9   4  11     1272.95     1415.74    119.16 o 
  -8   4  11     4420.85     4560.40    582.63 o 
  -7   4  11       39.20      125.59     31.30 o 
  -6   4  11       46.92      100.62     45.82 o 
  -5   4  11     3834.15     3587.09    124.48 o 
  -4   4  11       94.11      117.59     30.14 o 
  -3   4  11       17.22       37.65     30.79 o 
  -2   4  11     1822.85     1746.11     85.40 o 
  -1   4  11      580.23      661.15     59.58 o 
   0   4  11     6810.46     6287.84    286.00 o 
   1   4  11      115.06      152.36     35.64 o 
   2   4  11      174.57      250.22     46.20 o 
   3   4  11      183.17      246.14     45.84 o 
   4   4  11     1313.51     1497.18    137.43 o 
 -12   5  11     1388.68     1550.88    129.28 o 
 -11   5  11      943.06     1078.24    104.94 o 
 -10   5  11     1529.02     1677.90    125.57 o 
  -9   5  11       21.59       96.04     42.99 o 
  -8   5  11      103.36      162.54     35.16 o 
  -7   5  11     1181.79     1203.32     95.38 o 
  -6   5  11     3650.64     3517.24    125.14 o 
  -5   5  11      274.17      339.81     45.75 o 
  -4   5  11     1144.82     1159.12     92.72 o 
  -3   5  11       13.35       24.39     28.82 o 
  -2   5  11     4530.02     4129.81    175.70 o 
  -1   5  11      153.01      220.70     52.97 o 
   0   5  11       67.67      128.72     35.23 o 
   1   5  11     1909.27     1838.55     99.39 o 
   2   5  11       26.74       38.82     27.75 o 
   3   5  11     1036.18      904.85     78.98 o 
   4   5  11      222.38      226.96     49.95 o 
 -11   6  11      333.08      482.38     75.59 o 
 -10   6  11     1594.46     1612.17    128.61 o 
  -9   6  11        3.61      109.50     27.57 o 
  -8   6  11     3743.62     3774.70    171.99 o 
  -7   6  11       14.51       83.94     29.36 o 
  -6   6  11     3498.20     3437.64    125.94 o 
  -5   6  11      697.09      746.91     76.99 o 
  -4   6  11     1105.95     1316.02    144.81 o 
  -3   6  11        1.53       44.92     34.89 o 
  -2   6  11      167.37      215.56     57.27 o 
  -1   6  11     4423.60     4366.13    146.75 o 
   0   6  11     1042.71     1200.93     83.60 o 
   1   6  11      197.99      241.09     45.35 o 
   2   6  11       65.69      101.21     33.34 o 
   3   6  11      193.21      323.01     53.84 o 
   4   6  11       45.26      162.42     42.36 o 
 -11   7  11        5.34       68.91     44.32 o 
 -10   7  11      808.18      984.32    106.67 o 
  -9   7  11      880.94      950.31     72.80 o 
  -8   7  11       29.97      108.73     29.50 o 
  -7   7  11     1164.65     1367.94     99.38 o 
  -6   7  11      136.19      198.80     46.09 o 
  -5   7  11      102.51      207.81     47.58 o 
  -4   7  11     1607.38     1513.95    112.27 o 
  -3   7  11      613.93      615.18     78.69 o 
  -2   7  11       44.84       83.46     39.20 o 
  -1   7  11     1156.88     1243.50    109.27 o 
   0   7  11      181.02      236.71     43.51 o 
   1   7  11      599.75      714.82     71.66 o 
   2   7  11       66.24      105.59     37.67 o 
   3   7  11      290.42      350.43     55.80 o 
 -10   8  11     3121.99     2979.35    167.10 o 
  -9   8  11     2066.72     2078.59    103.23 o 
  -8   8  11     1948.53     2012.11    118.19 o 
  -7   8  11     3188.27     3082.70    148.11 o 
  -6   8  11     5784.90     5234.35    200.79 o 
  -5   8  11      436.62      468.95     64.40 o 
  -4   8  11      361.42      480.78    112.41 o 
  -3   8  11      254.44      299.44     60.35 o 
  -2   8  11      157.00      195.13     55.63 o 
  -1   8  11      280.16      417.40     68.02 o 
   0   8  11      329.23      326.64     67.18 o 
   1   8  11      118.14      244.28     46.59 o 
   2   8  11      854.11      973.06     97.44 o 
   3   8  11        9.62       77.79     36.30 o 
 -10   9  11        7.70      127.67     81.69 o 
  -9   9  11      646.65      700.56    112.07 o 
  -8   9  11       28.80       89.91     39.49 o 
  -7   9  11        0.50       56.28     31.72 o 
  -6   9  11       67.14      102.39     42.87 o 
  -5   9  11      389.68      441.10     66.11 o 
  -4   9  11     1513.19     1460.81    114.00 o 
  -3   9  11     1467.67     1557.71    122.90 o 
  -2   9  11      179.84      295.40    119.50 o 
  -1   9  11     1155.34     1048.69    108.02 o 
   0   9  11     1611.72     1679.78    135.45 o 
   1   9  11       12.47       59.65     42.96 o 
   2   9  11       51.77      101.49     36.87 o 
  -9  10  11     1716.32     1785.72    113.69 o 
  -8  10  11      441.23      706.05     79.65 o 
  -7  10  11     2996.68     2838.17    202.87 o 
  -6  10  11       43.87      148.57     45.57 o 
  -5  10  11     2325.40     2042.21    128.13 o 
  -4  10  11      453.39      509.27     73.92 o 
  -3  10  11        1.01       28.68     34.22 o 
  -2  10  11       97.18      162.15     52.95 o 
  -1  10  11       58.37      122.20     52.03 o 
   0  10  11      137.73      139.33     73.25 o 
   1  10  11        4.76       49.96     73.59 o 
  -7  11  11        3.74       83.43     34.68 o 
  -6  11  11       89.51      168.62     60.09 o 
  -5  11  11     1131.49     1289.71    109.83 o 
  -4  11  11      116.28      209.22     51.40 o 
  -3  11  11      903.97      873.99     94.97 o 
  -2  11  11      389.10      488.46     77.09 o 
  -1  11  11       47.94       84.85     44.90 o 
   0  11  11       74.55      124.96     63.80 o 
  -5  12  11      806.03     1042.24     98.79 o 
  -4  12  11      791.67      981.04     96.83 o 
  -3  12  11      938.30     1013.14    101.35 o 
 -12   0  12      550.31      604.91    133.00 o 
 -10   0  12     2506.06     2486.46    210.64 o 
  -8   0  12       16.03       -8.78     52.66 o 
  -6   0  12        3.51       57.39     55.36 o 
  -4   0  12     1029.17     1264.02     88.72 o 
  -2   0  12     2977.26     2993.55    141.76 o 
   0   0  12      108.61       60.76     51.98 o 
   2   0  12      339.01      515.79    108.02 o 
   4   0  12     3002.08     2729.50    224.81 o 
 -12   1  12     1741.12     1864.11    147.73 o 
 -11   1  12      673.53      809.69     98.27 o 
 -10   1  12      114.21      233.59     60.13 o 
  -9   1  12        0.37       42.53     41.05 o 
  -8   1  12       75.47      131.92     49.54 o 
  -7   1  12      149.30      196.28     53.03 o 
  -6   1  12       53.16      108.65     44.74 o 
  -5   1  12     1069.03     1227.14     73.31 o 
  -4   1  12     1005.17     1072.71     72.68 o 
  -3   1  12      225.90      297.21     36.60 o 
  -2   1  12     1841.51     1837.66     77.62 o 
  -1   1  12      710.77      799.06     64.85 o 
   0   1  12      149.85      192.42     40.32 o 
   1   1  12        4.17       38.48     31.02 o 
   2   1  12     1690.42     1767.18    129.98 o 
   3   1  12      713.85      693.16     90.61 o 
 -12   2  12      309.13      309.33     73.35 o 
 -11   2  12      783.98      856.82    103.35 o 
 -10   2  12     2028.14     2064.31    135.93 o 
  -9   2  12      413.58      524.37     78.13 o 
  -8   2  12      706.00      630.14     82.01 o 
  -7   2  12        1.21       40.51     40.10 o 
  -6   2  12      827.43      808.58     87.91 o 
  -5   2  12      615.66      676.78     59.76 o 
  -4   2  12     1735.44     1691.68     85.90 o 
  -3   2  12     1970.72     1954.27     78.09 o 
  -2   2  12      821.32      904.45     73.25 o 
  -1   2  12       99.62      123.56     35.91 o 
   0   2  12        3.51       30.25     36.25 o 
   1   2  12      667.44      780.38     69.71 o 
   2   2  12      312.32      391.37     66.36 o 
   3   2  12      262.18      334.91     66.80 o 
 -11   3  12     1601.50     1760.12    226.84 o 
 -10   3  12      326.02      344.67     68.95 o 
  -9   3  12       29.54      107.84     68.19 o 
  -8   3  12     1623.79     1653.64    124.64 o 
  -7   3  12        2.27       60.14     59.07 o 
  -6   3  12     1118.07     1135.49     83.71 o 
  -5   3  12      262.34      376.90     49.35 o 
  -4   3  12     1996.91     2168.00     98.94 o 
  -3   3  12       64.17       82.94     41.18 o 
  -2   3  12      363.04      389.93     47.78 o 
  -1   3  12     2405.98     2171.02    101.54 o 
   0   3  12       61.37       59.01     29.02 o 
   1   3  12      108.90      134.08     45.73 o 
   2   3  12      534.83      541.95     64.04 o 
   3   3  12     2936.84     2877.87    164.45 o 
 -11   4  12     1355.91     1469.61    179.58 o 
 -10   4  12      160.64      266.05     63.02 o 
  -9   4  12     1016.81     1123.44    160.34 o 
  -8   4  12      592.12      676.28    108.69 o 
  -7   4  12       36.84       77.23     29.34 o 
  -6   4  12      869.28      971.00     94.09 o 
  -5   4  12       46.41       79.46     32.37 o 
  -4   4  12      810.54      825.28     81.27 o 
  -3   4  12     4846.93     4678.99    188.98 o 
  -2   4  12      914.12      826.25     88.18 o 
  -1   4  12        0.25       21.65     27.45 o 
   0   4  12      921.04      925.28     74.91 o 
   1   4  12      239.77      403.96     54.51 o 
   2   4  12        6.38       68.30     36.78 o 
   3   4  12      120.40      176.19     45.31 o 
 -11   5  12        4.29      141.60     44.70 o 
 -10   5  12      452.51      602.85     82.32 o 
  -9   5  12     1151.05     1242.61    201.86 o 
  -8   5  12     1265.83     1179.59    110.90 o 
  -7   5  12     2462.36     2214.35    103.58 o 
  -6   5  12     1127.13     1242.44     97.16 o 
  -5   5  12     4109.40     3635.96    214.01 o 
  -4   5  12        1.10       20.52     37.81 o 
  -3   5  12      752.41      839.66     86.58 o 
  -2   5  12     2244.54     1977.96    124.26 o 
  -1   5  12        3.15       46.62     52.66 o 
   0   5  12       47.52       97.72     36.62 o 
   1   5  12      136.22      197.71     41.73 o 
   2   5  12      481.82      570.02     66.49 o 
   3   5  12     1096.30     1211.05    130.19 o 
 -10   6  12      334.93      491.83     79.67 o 
  -9   6  12     1093.28     1196.45    204.90 o 
  -8   6  12      453.69      505.56     75.72 o 
  -7   6  12      447.28      466.04     65.15 o 
  -6   6  12      150.65      203.27     50.58 o 
  -5   6  12      240.41      249.19     55.27 o 
  -4   6  12       13.33       67.08     43.21 o 
  -3   6  12     2073.10     2189.18    132.82 o 
  -2   6  12      125.16      121.64     49.64 o 
  -1   6  12     1574.53     1636.93    125.64 o 
   0   6  12      783.91      787.13     73.66 o 
   1   6  12      854.67      951.19     80.22 o 
   2   6  12      420.09      542.68     68.72 o 
 -10   7  12       31.47       75.26     38.73 o 
  -9   7  12     1594.29     1812.39    214.69 o 
  -8   7  12      255.72      468.04     65.15 o 
  -7   7  12     3918.57     3496.74    163.90 o 
  -6   7  12       42.55       64.41     33.29 o 
  -5   7  12     2099.43     2099.64    167.43 o 
  -4   7  12     1131.72     1210.98    107.16 o 
  -3   7  12     1668.09     1726.44    127.34 o 
  -2   7  12      584.57      709.71     88.07 o 
  -1   7  12       63.96       96.11     49.44 o 
   0   7  12       59.03       82.70     46.87 o 
   1   7  12      201.98      341.88     55.48 o 
   2   7  12      722.25      760.37     77.71 o 
  -9   8  12      696.99      798.67     97.55 o 
  -8   8  12      523.24      469.68     66.81 o 
  -7   8  12       76.66      138.95     39.36 o 
  -6   8  12      369.49      463.22     76.29 o 
  -5   8  12     1751.49     1547.94    139.75 o 
  -4   8  12      478.67      613.01     82.26 o 
  -3   8  12       17.64       50.44     85.40 o 
  -2   8  12     1065.49     1226.06    114.69 o 
  -1   8  12     2663.39     2287.21    146.64 o 
   0   8  12      123.16      260.20     63.98 o 
   1   8  12       51.75       97.77     47.52 o 
  -8   9  12     2136.21     2053.00    125.73 o 
  -7   9  12     1667.21     1704.99    120.07 o 
  -6   9  12     2843.12     2724.30    149.09 o 
  -5   9  12      390.76      290.84     62.47 o 
  -4   9  12     2603.79     2512.37    169.79 o 
  -3   9  12       94.20      130.14     48.54 o 
  -2   9  12       20.68       47.57     45.90 o 
  -1   9  12       56.05      106.27     50.39 o 
   0   9  12        7.73      123.67     40.47 o 
  -6  10  12      161.76      180.12     46.25 o 
  -5  10  12       51.58      130.35     42.46 o 
  -4  10  12      294.15      422.95     71.58 o 
  -3  10  12      302.22      439.63     77.39 o 
  -2  10  12     1846.07     1949.50    147.60 o 
 -11   0  13     3129.05     3316.18    266.00 o 
  -9   0  13     1205.74     1083.56    153.93 o 
  -7   0  13       33.90       77.64     59.41 o 
  -5   0  13     3709.28     3590.95    243.72 o 
  -3   0  13       19.22       80.83     33.59 o 
  -1   0  13     1427.47     1615.56    164.73 o 
   1   0  13     1441.34     1199.69    155.28 o 
 -11   1  13      964.99     1108.47    117.56 o 
 -10   1  13       51.82      114.16     56.31 o 
  -9   1  13      871.53     1012.44    104.46 o 
  -8   1  13      214.81      182.90     58.41 o 
  -7   1  13     4240.22     4321.71    195.70 o 
  -6   1  13      248.84      271.46     62.07 o 
  -5   1  13      380.83      395.78     66.75 o 
  -4   1  13        1.40       75.15     30.51 o 
  -3   1  13        0.55       78.16     29.63 o 
  -2   1  13      571.90      674.77     61.86 o 
  -1   1  13       95.64      175.69     39.25 o 
   0   1  13        5.65       70.82     37.47 o 
   1   1  13      632.27      754.03     89.98 o 
   2   1  13        5.28       63.84     36.98 o 
 -10   2  13      703.58      710.22     95.04 o 
  -9   2  13      283.30      346.31     68.95 o 
  -8   2  13     2052.29     1932.94    136.95 o 
  -7   2  13       15.99      112.33     48.45 o 
  -6   2  13      144.61      173.37     54.26 o 
  -5   2  13      914.15     1026.72     74.48 o 
  -4   2  13      121.40      202.88     41.45 o 
  -3   2  13       92.71      177.49     49.64 o 
  -2   2  13        0.09       73.10     28.92 o 
  -1   2  13     1083.60     1119.13     80.12 o 
   0   2  13      127.87      206.35     45.31 o 
   1   2  13       18.90       67.88     40.21 o 
   2   2  13      910.11     1015.51    105.50 o 
 -10   3  13      772.95      861.51    101.65 o 
  -9   3  13      676.24      790.35    109.37 o 
  -8   3  13     1940.16     1942.67    138.74 o 
  -7   3  13      969.77     1091.35    228.19 o 
  -6   3  13     2972.15     3079.83    162.28 o 
  -5   3  13       40.89      116.19     41.10 o 
  -4   3  13       67.62      131.67     44.57 o 
  -3   3  13      542.52      570.11     74.78 o 
  -2   3  13      135.26      180.92     53.67 o 
  -1   3  13      469.95      555.44     60.77 o 
   0   3  13      681.16      896.38     96.55 o 
   1   3  13      372.41      505.81     63.69 o 
 -10   4  13      450.74      564.86     88.11 o 
  -9   4  13      953.17      979.74    108.60 o 
  -8   4  13      648.08      754.83     93.53 o 
  -7   4  13      954.78     1065.28    198.15 o 
  -6   4  13     1430.80     1517.88    105.46 o 
  -5   4  13       39.87       75.61     39.62 o 
  -4   4  13      272.43      333.81     63.51 o 
  -3   4  13     2099.42     1833.77    121.53 o 
  -2   4  13      152.30      209.98     55.54 o 
  -1   4  13       24.62      100.56     40.39 o 
   0   4  13      185.85      271.46     50.88 o 
   1   4  13       50.93      120.56     39.37 o 
  -9   5  13      104.19      167.65     95.53 o 
  -8   5  13     1675.47     1806.77    137.69 o 
  -7   5  13      236.44      201.19     93.84 o 
  -6   5  13     1348.68     1451.01    111.75 o 
  -5   5  13        1.81       67.03     34.28 o 
  -4   5  13      265.74      286.03     59.69 o 
  -3   5  13      806.63      981.47    171.82 o 
  -2   5  13       31.92       72.25     45.40 o 
  -1   5  13      815.75      849.92     95.83 o 
   0   5  13     1657.38     1739.33    106.19 o 
  -9   6  13      443.41      427.35    104.64 o 
  -8   6  13      279.24      166.08     91.14 o 
  -7   6  13      380.61      391.51     65.05 o 
  -6   6  13     1684.61     1542.74    114.49 o 
  -5   6  13      210.35      249.11     57.57 o 
  -4   6  13     2481.79     2351.74    141.01 o 
  -3   6  13      179.13      194.31     57.10 o 
  -2   6  13     1030.23     1024.97    103.80 o 
  -1   6  13      198.95      293.42     67.09 o 
   0   6  13       36.13       68.77     47.03 o 
  -8   7  13      258.30      321.75     62.18 o 
  -7   7  13     1918.35     1896.98    239.33 o 
  -6   7  13        0.01       48.90     40.79 o 
  -5   7  13        1.67       78.80     44.50 o 
  -4   7  13       82.71      156.34     65.82 o 
  -3   7  13       44.87       40.17     46.05 o 
  -2   7  13     1418.22     1335.72    120.02 o 
  -1   7  13       59.02       83.55     46.03 o 
  -7   8  13      410.57      472.15    108.02 o 
  -6   8  13     1234.80     1221.10    109.64 o 
  -5   8  13     1964.25     2155.81    142.74 o 
  -4   8  13     2804.30     2666.03    157.92 o 
  -3   8  13      407.73      470.51     79.07 o 
  -2   8  13      740.41      696.07     90.35 o 
  -8   0  14     3787.56     3806.99    273.42 o 
  -6   0  14     1370.19     1634.46    180.93 o 
  -4   0  14     1577.49     1433.28    171.48 o 
  -2   0  14      776.29      813.52    122.20 o 
  -9   1  14      755.21      928.82    106.46 o 
  -8   1  14     1461.14     1703.84    136.49 o 
  -7   1  14       77.85      189.46     58.89 o 
  -6   1  14       35.04      107.62     52.55 o 
  -5   1  14       97.88      171.80     54.80 o 
  -4   1  14       19.87       53.33     66.84 o 
  -3   1  14      409.27      484.16     73.14 o 
  -2   1  14     1422.93     1619.38    118.59 o 
  -1   1  14        1.66       56.50     42.53 o 
  -9   2  14     1150.43     1238.07    123.03 o 
  -8   2  14     1601.53     1815.53    142.45 o 
  -7   2  14     2103.34     2093.17    139.87 o 
  -6   2  14     1510.77     1774.87    134.75 o 
  -5   2  14      633.03      714.95    128.95 o 
  -4   2  14     1867.53     1770.07    117.35 o 
  -3   2  14     3067.14     2757.70    150.96 o 
  -2   2  14        3.14       86.39     45.65 o 
  -1   2  14       51.53      125.87     48.95 o 
  -8   3  14        0.61       95.76     54.11 o 
  -7   3  14       61.56      191.59     61.92 o 
  -6   3  14      205.14      169.45     88.44 o 
  -5   3  14       65.19      135.70     79.66 o 
  -4   3  14       50.75      100.40     46.39 o 
  -3   3  14      368.71      489.84     73.52 o 
  -2   3  14      778.59      897.75     98.76 o 
  -1   3  14      979.40     1026.31    105.02 o 
  -8   4  14       92.98      222.11     91.14 o 
  -7   4  14     1855.62     1635.14    191.73 o 
  -6   4  14      128.04      180.93     81.01 o 
  -5   4  14     1119.36     1069.73    129.62 o 
  -4   4  14      639.62      734.12     87.56 o 
  -3   4  14     1390.22     1643.60    158.32 o 
  -2   4  14      634.20      551.01     82.47 o 
  -7   5  14        1.33       60.76     78.99 o 
  -6   5  14      151.00      164.91     56.37 o 
  -5   5  14      123.82      191.53     54.15 o 
  -4   5  14      286.18      357.45     70.14 o 
  -3   5  14      975.95     1163.55    111.88 o 
                                                 
